# Supplementary material for: Comprehensive Genomic Profiling of Rare Tumors in China: Routes to Immunotherapy
Source: Front Immunol. 2021 Feb 25;12:631483. doi: 10.3389/fimmu.2021.631483 (PMC7959707; doi:10.3389/fimmu.2021.631483)
Supplement: Supplementary Table 2 — 1021 genes list. [file Table_2.xlsx]

## Sheet: 工作表1
Patient ID	Sample type	Gender	Age(year)	System	ICD	Site	Tumours subtypes	PD-L1（%）	PD-L1 tested antibody	TMB	MSI	HLA-I
RT0001	Tissue	Male	61	2.digestive	C17	small bowel	Small Intestinal Carcinoma			non-TMB-H	MSS	Het
RT0002	Tissue	Male	36	2.digestive	C17	small bowel	Small Intestinal Carcinoma	+	SP263	non-TMB-H	MSS	Het
RT0003	Tissue	Male	69	2.digestive	C17	small bowel	Small Intestinal Carcinoma	+	22C3	non-TMB-H		Het
RT0004	Tissue	Male	53	2.digestive	C17	small bowel	Small Intestinal Carcinoma			non-TMB-H	MSS	Het
RT0005	ctDNA	Female	54	2.digestive	C17	small bowel	Duodenal Adenocarcinoma			TMB-H	MSS	Hom
RT0006	ctDNA	Male	61	2.digestive	C17	small bowel	Duodenal Adenocarcinoma			non-TMB-H
RT0007	Tissue	Male	76	2.digestive	C17	small bowel	Duodenal Adenocarcinoma			non-TMB-H
RT0008	Tissue	Male	77	2.digestive	C17	small bowel	Duodenal Adenocarcinoma			non-TMB-H	MSS
RT0009	Tissue	Female	57	2.digestive	C17	small bowel	Duodenal Adenocarcinoma	-	22C3	non-TMB-H	MSS	Het
RT0010	Tissue	Male	50	2.digestive	C17	small bowel	Duodenal Adenocarcinoma	-	SP263	non-TMB-H	MSS	Hom
RT0011	Tissue	Male	72	2.digestive	C17	small bowel	Duodenal Adenocarcinoma			TMB-H	MSS
RT0012	Tissue	Female	46	2.digestive	C17	small bowel	Duodenal Adenocarcinoma	+	SP263	non-TMB-H	MSS	Het
RT0013	ctDNA	Male	54	2.digestive	C17	small bowel	Duodenal Adenocarcinoma			non-TMB-H	MSS	Het
RT0014	Peritoneal effusion	Female	62	2.digestive	C17	small bowel	Duodenal Adenocarcinoma			TMB-H	MSS	Het
RT0015	ctDNA	Female	66	2.digestive	C17	small bowel	Duodenal Adenocarcinoma			non-TMB-H		Het
RT0016	Tissue	Male	67	2.digestive	C17	small bowel	Duodenal Adenocarcinoma			non-TMB-H	MSS	Hom
RT0017	Tissue	Male	69	2.digestive	C17	small bowel	Duodenal Adenocarcinoma			non-TMB-H	MSS
RT0018	ctDNA	Female	72	2.digestive	C17	small bowel	Duodenal Adenocarcinoma	-	22C3	non-TMB-H	MSS	Het
RT0019	Tissue	Male	58	2.digestive	C17	small bowel	Duodenal Adenocarcinoma	-	22C3	non-TMB-H	MSS	Het
RT0020	Tissue	Female	63	2.digestive	C17	small bowel	Duodenal Adenocarcinoma			non-TMB-H	MSS
RT0021	ctDNA	Male	55	2.digestive	C17	small bowel	Duodenal Adenocarcinoma			non-TMB-H	MSS	Het
RT0022	ctDNA	Female	77	2.digestive	C17	small bowel	Duodenal Adenocarcinoma			TMB-H		Hom
RT0023	ctDNA	Female	68	2.digestive	C17	small bowel	Duodenal Adenocarcinoma	-	22C3,SP263	non-TMB-H		Het
RT0024	Tissue	Male	69	2.digestive	C17	small bowel	Duodenal Adenocarcinoma			non-TMB-H	MSS
RT0025	ctDNA	Female	67	2.digestive	C17	small bowel	Duodenal Adenocarcinoma			non-TMB-H	MSS	Het
RT0026	ctDNA	Male	68	2.digestive	C17	small bowel	Duodenal Adenocarcinoma			non-TMB-H		Het
RT0027	Tissue	Female	75	2.digestive	C17	small bowel	Duodenal Adenocarcinoma			non-TMB-H	MSS	Het
RT0028	Tissue	Male	66	2.digestive	C17	small bowel	Duodenal Adenocarcinoma			non-TMB-H	MSS
RT0029	Tissue	Male	56	2.digestive	C17	small bowel	Duodenal Adenocarcinoma			non-TMB-H	MSS	Het
RT0030	Tissue	Male	64	2.digestive	C17	small bowel	Duodenal Adenocarcinoma			non-TMB-H	MSS
RT0031	Tissue	Male	78	2.digestive	C17	small bowel	Duodenal Adenocarcinoma	-	22C3	non-TMB-H	MSS	Het
RT0032	ctDNA	Female	43	2.digestive	C23	gallbladder	Gallbladder Cancer			TMB-H	MSS	Hom
RT0033	Tissue	Male	59	2.digestive	C17	small bowel	Duodenal Adenocarcinoma			non-TMB-H	MSS	Het
RT0034	Tissue	Male	58	2.digestive	C17	small bowel	Duodenal Adenocarcinoma			non-TMB-H	MSS	Het
RT0035	Tissue	Male	69	2.digestive	C17	small bowel	Duodenal Adenocarcinoma			non-TMB-H	MSS	Het
RT0036	ctDNA	Female	34	2.digestive	C17	small bowel	Duodenal Adenocarcinoma			non-TMB-H		Het
RT0037	Tissue	Female	70	2.digestive	C17	small bowel	Duodenal Adenocarcinoma			non-TMB-H		Hom
RT0038	Tissue	Male	66	2.digestive	C24	biliary tract	Extrahepatic Cholangiocarcinoma			non-TMB-H	MSS	Het
RT0039	Tissue	Male	53	2.digestive	C24	biliary tract	Extrahepatic Cholangiocarcinoma			non-TMB-H	MSS	Het
RT0040	Tissue	Female	41	2.digestive	C24	biliary tract	Extrahepatic Cholangiocarcinoma			non-TMB-H	MSS
RT0041	Tissue	Female	71	2.digestive	C24	biliary tract	Extrahepatic Cholangiocarcinoma			non-TMB-H	MSS	Het
RT0042	Tissue	Male	65	2.digestive	C24	biliary tract	Extrahepatic Cholangiocarcinoma			non-TMB-H	MSS	Hom
RT0043	Tissue	Female	62	2.digestive	C24	biliary tract	Extrahepatic Cholangiocarcinoma			non-TMB-H	MSS	Het
RT0044	Tissue	Male	58	2.digestive	C23	gallbladder	Gallbladder Cancer			non-TMB-H	MSS	Het
RT0045	Tissue	Female	77	2.digestive	C23	gallbladder	Gallbladder Cancer			non-TMB-H	MSS
RT0046	Tissue	Male	55	2.digestive	C23	gallbladder	Gallbladder Cancer			non-TMB-H	MSS	Hom
RT0047	Tissue	Female	72	2.digestive	C23	gallbladder	Gallbladder Cancer			non-TMB-H	MSS	Het
RT0048	Tissue	Male	56	2.digestive	C23	gallbladder	Gallbladder Cancer			non-TMB-H	MSS
RT0049	Tissue	Female	79	2.digestive	C23	gallbladder	Gallbladder Cancer			TMB-H	MSS
RT0050	Tissue	Male	61	2.digestive	C23	gallbladder	Gallbladder Cancer			non-TMB-H	MSS
RT0051	Tissue	Female	38	2.digestive	C23	gallbladder	Gallbladder Cancer	+	SP263	non-TMB-H	MSS	Het
RT0052	Tissue	Male	65	2.digestive	C23	gallbladder	Gallbladder Cancer			TMB-H	MSS
RT0053	Tissue	Female	53	2.digestive	C23	gallbladder	Gallbladder Cancer			non-TMB-H		Het
RT0054	Tissue	Female	28	2.digestive	C23	gallbladder	Gallbladder Cancer			non-TMB-H	MSS	Het
RT0055	Tissue	Female		2.digestive	C23	gallbladder	Gallbladder Cancer			non-TMB-H	MSS
RT0056	ctDNA	Female		2.digestive	C23	gallbladder	Gallbladder Cancer			non-TMB-H	MSS
RT0057	Tissue	Female	71	2.digestive	C23	gallbladder	Gallbladder Cancer			TMB-H	MSS	Het
RT0058	Tissue	Female	71	2.digestive	C23	gallbladder	Gallbladder Cancer	-	22C3	non-TMB-H	MSS	Het
RT0059	ctDNA	Female	59	2.digestive	C23	gallbladder	Gallbladder Cancer			non-TMB-H		Het
RT0060	Tissue	Male	60	2.digestive	C23	gallbladder	Gallbladder Cancer	-	22C3	non-TMB-H	MSS	Het
RT0061	ctDNA	Male	52	2.digestive	C23	gallbladder	Gallbladder Cancer					Het
RT0062	Tissue	Female	80	2.digestive	C23	gallbladder	Gallbladder Cancer	-	22C3	non-TMB-H	MSS	Hom
RT0063	Tissue	Female	47	2.digestive	C23	gallbladder	Gallbladder Cancer	+	SP263	non-TMB-H	MSS	Het
RT0064	Tissue	Male	50	2.digestive	C23	gallbladder	Gallbladder Cancer					Het
RT0065	ctDNA	Male	65	2.digestive	C23	gallbladder	Gallbladder Cancer			non-TMB-H
RT0066	Tissue	Female	68	2.digestive	C23	gallbladder	Gallbladder Cancer			non-TMB-H	MSS	Het
RT0067	ctDNA	Male	72	2.digestive	C23	gallbladder	Gallbladder Cancer			TMB-H		Het
RT0068	Tissue	Female	66	2.digestive	C23	gallbladder	Gallbladder Cancer			non-TMB-H	MSS
RT0069	Tissue	Female	61	2.digestive	C23	gallbladder	Gallbladder Cancer			non-TMB-H	MSS
RT0070	Tissue	Male	78	2.digestive	C23	gallbladder	Gallbladder Cancer			TMB-H	MSS
RT0071	Tissue	Male	60	2.digestive	C23	gallbladder	Gallbladder Cancer			non-TMB-H	MSS	Het
RT0072	ctDNA	Male	63	2.digestive	C23	gallbladder	Gallbladder Cancer			non-TMB-H
RT0073	Tissue	Female	56	2.digestive	C23	gallbladder	Gallbladder Cancer	+	22C3	TMB-H	MSS	Het
RT0074	ctDNA	Female		2.digestive	C23	gallbladder	Gallbladder Cancer			TMB-H	MSS
RT0075	ctDNA	Female	71	2.digestive	C23	gallbladder	Gallbladder Cancer			non-TMB-H	MSS	Het
RT0076	Tissue	Female	75	2.digestive	C23	gallbladder	Gallbladder Cancer			non-TMB-H	MSS
RT0077	ctDNA	Male	49	2.digestive	C23	gallbladder	Gallbladder Cancer			TMB-H
RT0078	ctDNA	Male	54	2.digestive	C23	gallbladder	Gallbladder Cancer			TMB-H	MSS	Het
RT0079	Tissue	Male	82	2.digestive	C23	gallbladder	Gallbladder Cancer	-	22C3	non-TMB-H	MSS	Het
RT0080	Tissue	Female	50	2.digestive	C23	gallbladder	Gallbladder Cancer			non-TMB-H	MSS
RT0081	Tissue	Male		2.digestive	C23	gallbladder	Gallbladder Cancer			non-TMB-H	MSS	Hom
RT0082	Tissue	Female	69	2.digestive	C23	gallbladder	Gallbladder Cancer			non-TMB-H	MSS
RT0083	Tissue	Female	55	2.digestive	C23	gallbladder	Gallbladder Cancer	-	unknown	non-TMB-H	MSS	Hom
RT0084	ctDNA	Male	62	2.digestive	C23	gallbladder	Gallbladder Cancer			TMB-H
RT0085	Tissue	Male	63	2.digestive	C23	gallbladder	Gallbladder Cancer	+	22C3	TMB-H	MSS	Het
RT0086	Tissue	Male	78	2.digestive	C23	gallbladder	Gallbladder Cancer			TMB-H	MSS	Het
RT0087	Tissue	Male	43	2.digestive	C23	gallbladder	Gallbladder Cancer			non-TMB-H	MSS	Het
RT0088	ctDNA	Male	81	2.digestive	C23	gallbladder	Gallbladder Cancer			TMB-H	MSS	Het
RT0089	Tissue	Female	70	2.digestive	C23	gallbladder	Gallbladder Cancer			non-TMB-H	MSS	Hom
RT0090	Tissue	Female	71	2.digestive	C23	gallbladder	Gallbladder Cancer			non-TMB-H	MSS
RT0091	Tissue	Female	76	2.digestive	C23	gallbladder	Gallbladder Cancer	+	SP263	non-TMB-H	MSS	Hom
RT0092	ctDNA	Female	69	2.digestive	C23	gallbladder	Gallbladder Cancer			non-TMB-H		Het
RT0093	Tissue	Female	54	2.digestive	C23	gallbladder	Gallbladder Cancer			non-TMB-H	MSS
RT0094	Tissue	Female	47	2.digestive	C23	gallbladder	Gallbladder Cancer			non-TMB-H	MSS	Het
RT0095	Tissue	Female	51	2.digestive	C23	gallbladder	Gallbladder Cancer			TMB-H	MSS	Hom
RT0096	Tissue	Female	47	2.digestive	C23	gallbladder	Gallbladder Cancer			non-TMB-H	MSS	Hom
RT0097	Tissue	Male	60	2.digestive	C23	gallbladder	Gallbladder Cancer	-	22C3	non-TMB-H	MSS	Hom
RT0098	Tissue	Male	69	12.CUP	C80,C76	unknown	Cancer of Unknown Primary			non-TMB-H	MSS
RT0099	ctDNA	Male	86	7.skin	C44	skin	Paget's Disease Extramammary			non-TMB-H		Het
RT0100	Pleural effusion	Male	52	1.head and neck	C06	head and neck	Salivary Adenocarcinoma			non-TMB-H
RT0101	Tissue	Female	45	3.respiratory	C39	lung	Typical and Atypical Carcinoid of the Lung	+	22C3	non-TMB-H	MSS	Het
RT0102	Tissue	Male	63	3.respiratory	C39	lung	Sarcomatoid Carcinoma of the Lung			TMB-H	MSS
RT0103	ctDNA	Female	66	3.respiratory	C39	lung	Sarcomatoid Carcinoma of the Lung			non-TMB-H
RT0104	ctDNA	Male	57	3.respiratory	C39	lung	Sarcomatoid Carcinoma of the Lung			non-TMB-H
RT0105	Tissue	Female	52	3.respiratory	C39	lung	Sarcomatoid Carcinoma of the Lung	+	22C3	TMB-H	MSS	Het
RT0106	Tissue	Male	69	3.respiratory	C39	lung	Sarcomatoid Carcinoma of the Lung	+	22C3	non-TMB-H	MSS	Hom
RT0107	ctDNA	Male	56	3.respiratory	C39	lung	Sarcomatoid Carcinoma of the Lung			non-TMB-H		Het
RT0108	Tissue	Male	58	3.respiratory	C39	lung	Sarcomatoid Carcinoma of the Lung			TMB-H	MSI-H	Hom
RT0109	Tissue	Male	74	3.respiratory	C39	lung	Sarcomatoid Carcinoma of the Lung	+	SP263	non-TMB-H	MSS
RT0110	ctDNA	Male	53	3.respiratory	C39	lung	Sarcomatoid Carcinoma of the Lung			non-TMB-H	MSS
RT0111	Tissue	Male	56	3.respiratory	C39	lung	Sarcomatoid Carcinoma of the Lung			non-TMB-H	MSS
RT0112	ctDNA	Male	59	3.respiratory	C39	lung	Sarcomatoid Carcinoma of the Lung	+	22C3	non-TMB-H		Het
RT0113	Tissue	Male	83	3.respiratory	C39	lung	Sarcomatoid Carcinoma of the Lung	+	22C3	TMB-H	MSS	Het
RT0114	Tissue	Male	74	3.respiratory	C39	lung	Sarcomatoid Carcinoma of the Lung			non-TMB-H	MSS
RT0115	ctDNA	Female	69	3.respiratory	C39	lung	Sarcomatoid Carcinoma of the Lung			non-TMB-H
RT0116	ctDNA	Male	73	3.respiratory	C39	lung	Sarcomatoid Carcinoma of the Lung			TMB-H	MSS	Het
RT0117	ctDNA	Male	66	3.respiratory	C39	lung	Sarcomatoid Carcinoma of the Lung			non-TMB-H	MSS
RT0118	ctDNA	Male	60	3.respiratory	C39	lung	Sarcomatoid Carcinoma of the Lung	+	unknown	non-TMB-H
RT0119	Tissue	Male	81	3.respiratory	C39	lung	Sarcomatoid Carcinoma of the Lung	+	22C3	TMB-H	MSS	Het
RT0120	ctDNA	Male	45	3.respiratory	C39	lung	Sarcomatoid Carcinoma of the Lung	+	SP263			Het
RT0121	Tissue	Female	69	3.respiratory	C39	lung	Sarcomatoid Carcinoma of the Lung	+	22C3	non-TMB-H	MSI-H
RT0122	Tissue	Male	59	3.respiratory	C39	lung	Sarcomatoid Carcinoma of the Lung	+	unknown	TMB-H	MSS	Het
RT0123	Tissue	Male	55	3.respiratory	C39	lung	Sarcomatoid Carcinoma of the Lung			non-TMB-H	MSS	Het
RT0124	Tissue	Male	55	3.respiratory	C39	lung	Sarcomatoid Carcinoma of the Lung			non-TMB-H	MSS	Het
RT0125	Tissue	Male	51	3.respiratory	C39	lung	lung NET			non-TMB-H	MSS
RT0126	Tissue	Male	75	3.respiratory	C39	lung	lung NET			non-TMB-H	MSS	Het
RT0127	Tissue	Male	53	3.respiratory	C39	lung	lung NET	+	SP263	non-TMB-H	MSS	Hom
RT0128	Tissue	Male	59	3.respiratory	C39	lung	lung NET			TMB-H	MSS
RT0129	Tissue	Male	74	3.respiratory	C39	lung	lung NET			non-TMB-H	MSS
RT0130	Tissue	Female	69	3.respiratory	C39	lung	lung NET			TMB-H	MSS	Het
RT0131	Tissue	Male	56	3.respiratory	C39	lung	lung NET			TMB-H	MSS
RT0132	Tissue	Male	59	3.respiratory	C39	lung	lung NET			TMB-H	MSS
RT0133	Tissue	Male	79	3.respiratory	C39	lung	lung NET	-	unknown	non-TMB-H	MSS	Het
RT0134	Tissue	Male	60	3.respiratory	C39	lung	lung NET			TMB-H	MSS
RT0135	Tissue	Male	71	3.respiratory	C39	lung	lung NET			non-TMB-H	MSS
RT0136	Tissue	Female	63	3.respiratory	C39	lung	lung NET	+	22C3	non-TMB-H	MSS
RT0137	Tissue	Male	49	3.respiratory	C39	lung	lung NET			TMB-H	MSS
RT0138	ctDNA	Male	74	3.respiratory	C39	lung	lung NET			TMB-H	MSS	Het
RT0139	Tissue	Male	58	3.respiratory	C39	lung	lung NET			TMB-H	MSS
RT0140	ctDNA	Male	67	3.respiratory	C39	lung	lung NET			non-TMB-H
RT0141	Tissue	Male	60	3.respiratory	C39	lung	lung NET			TMB-H	MSI-H
RT0142	Tissue	Female	33	3.respiratory	C39	lung	lung NET	-	unknown
RT0143	Tissue	Female	56	3.respiratory	C39	lung	lung NET	-	22C3	non-TMB-H	MSS	Het
RT0144	Tissue	Female	32	3.respiratory	C39	lung	lung NET	-	unknown
RT0145	Tissue	Male	58	3.respiratory	C45,C48	pleura, Peritonea	Pleuropulmonary Blastoma			non-TMB-H	MSS	Het
RT0146	Tissue	Male	22	3.respiratory	C45,C48	pleura, Peritonea	Pleuropulmonary Blastoma	-	22C3	non-TMB-H	MSS	Het
RT0147	ctDNA	Male	66	3.respiratory	C39	lung	Sarcomatoid Carcinoma of the Lung	-	unknown	TMB-H	MSS	Het
RT0148	Tissue	Male	51	6.multiple system	C45,C48	pleura, Peritonea	Peritoneal Mesothelioma					Het
RT0149	Tissue	Female	43	6.multiple system	C45,C48	pleura, Peritonea	Peritoneal Mesothelioma			non-TMB-H	MSS
RT0150	Tissue	Male	55	6.multiple system	C45,C48	pleura, Peritonea	Peritoneal Mesothelioma			non-TMB-H	MSS	Het
RT0151	Tissue	Female	29	6.multiple system	C45,C48	pleura, Peritonea	Peritoneal Mesothelioma	+	22C3	non-TMB-H	MSS	Het
RT0152	Tissue	Female	53	6.multiple system	C45,C48	pleura, Peritonea	Peritoneal Mesothelioma	-	SP263	non-TMB-H	MSS	Het
RT0153	Tissue	Male	48	6.multiple system	C45,C48	pleura, Peritonea	Peritoneal Mesothelioma			non-TMB-H	MSS	Het
RT0154	ctDNA	Male	59	6.multiple system	C45,C48	pleura, Peritonea	Peritoneal Mesothelioma			non-TMB-H
RT0155	Tissue	Female	59	6.multiple system	C45,C48	pleura, Peritonea	Peritoneal Mesothelioma			non-TMB-H	MSS	Het
RT0156	Tissue	Male	55	6.multiple system	C45,C48	pleura, Peritonea	Peritoneal Mesothelioma	+	22C3	non-TMB-H	MSS	Het
RT0157	Tissue	Female	50	6.multiple system	C45,C48	pleura, Peritonea	Peritoneal Mesothelioma			non-TMB-H	MSS	Het
RT0158	Tissue	Male	50	8.soft Tissue	C49	soft tissue	Gastrointestinal Stromal Tumor			non-TMB-H	MSS	Het
RT0159	Tissue	Female	35	6.multiple system	C22	liver	Heptatoblastoma			TMB-H	MSS
RT0160	ctDNA	Male	56	8.soft Tissue	C49	soft tissue	Sarcoma			TMB-H	MSS	Het
RT0161	Tissue	Male	24	4.reproductive	C62	testis	Testicular and Paratesticular Cancers			non-TMB-H	MSS
RT0162	Tissue	Male	50	9.bone	C40,C41	bone	Bone Sarcoma			non-TMB-H	MSI-H
RT0163	ctDNA	Male		9.bone	C40,C41	bone	Bone Sarcoma					Hom
RT0164	ctDNA	Female		9.bone	C40,C41	bone	Bone Sarcoma			non-TMB-H
RT0165	Tissue	Male	52	9.bone	C40,C41	bone	Bone Sarcoma			non-TMB-H	MSS	Het
RT0166	Tissue	Male	66	9.bone	C40,C41	bone	Bone Sarcoma			non-TMB-H	MSS	Het
RT0167	Tissue	Male	22	9.bone	C40,C41	bone	Bone Sarcoma			non-TMB-H	MSS	Het
RT0168	ctDNA	Female	80	2.digestive	C24	biliary tract	Pancreatobiliary Ampullary Carcinoma			non-TMB-H		Het
RT0169	Tissue	Female	59	4.reproductive	C56	ovary	Mixed Tumour of Ovary			non-TMB-H	MSS	Het
RT0170	ctDNA	Female	54	4.reproductive	C56	ovary	Ovarian Small cell ≠ NET			non-TMB-H	MSS
RT0171	Tissue	Female	22	4.reproductive	C56	ovary	Ovarian Small cell ≠ NET	-	22C3	non-TMB-H	MSS	Het
RT0172	ctDNA	Female	42	4.reproductive	C56	ovary	Epithelial Tumours of Ovary and Fallopian tube			TMB-H	MSS
RT0173	Tissue	Female	58	4.reproductive	C56	ovary	Epithelial Tumours of Ovary and Fallopian tube			non-TMB-H	MSS
RT0174	Tissue	Female	53	4.reproductive	C56	ovary	Epithelial Tumours of Ovary and Fallopian tube			non-TMB-H	MSS
RT0175	Tissue	Female	49	4.reproductive	C56	ovary	Epithelial Tumours of Ovary and Fallopian tube			non-TMB-H	MSS	Hom
RT0176	ctDNA	Female	53	4.reproductive	C56	ovary	Epithelial Tumours of Ovary and Fallopian tube			non-TMB-H
RT0177	Tissue	Female	53	4.reproductive	C56	ovary	Epithelial Tumours of Ovary and Fallopian tube			non-TMB-H	MSS
RT0178	Tissue	Female	81	4.reproductive	C56	ovary	Epithelial Tumours of Ovary and Fallopian tube			non-TMB-H	MSS	Het
RT0179	ctDNA	Female	70	4.reproductive	C56	ovary	Epithelial Tumours of Ovary and Fallopian tube			non-TMB-H
RT0180	Tissue	Female	50	4.reproductive	C56	ovary	Epithelial Tumours of Ovary and Fallopian tube			non-TMB-H	MSS
RT0181	Tissue	Female	46	4.reproductive	C56	ovary	Epithelial Tumours of Ovary and Fallopian tube			non-TMB-H	MSI-H
RT0182	Tissue	Female	50	4.reproductive	C56	ovary	Epithelial Tumours of Ovary and Fallopian tube			non-TMB-H	MSS
RT0183	Tissue	Female	36	4.reproductive	C56	ovary	Sex Cord Tumours of Ovary			non-TMB-H	MSS
RT0184	Tissue	Female	44	5.urinary	C67	bladder	Epithelial Tumours of Urethra			non-TMB-H	MSS
RT0185	Tissue	Female	61	5.urinary	C67	bladder	Epithelial Tumours of Urethra			TMB-H	MSS
RT0186	Tissue	Male	61	5.urinary	C67	bladder	Epithelial Tumours of Urethra			TMB-H	MSS
RT0187	Tissue	Female	73	5.urinary	C67	bladder	Epithelial Tumours of Urethra			non-TMB-H	MSS	Het
RT0188	ctDNA	Male	62	5.urinary	C67	bladder	Small Cell Bladder Cancer			TMB-H	MSS	Het
RT0189	Tissue	Male	28	5.urinary	C68	uracha	Urachal Adenocarcinoma (UA)			non-TMB-H	MSS
RT0190	Tissue	Male	77	7.skin	C44	skin	Epithelial Tumours of Skin			TMB-H	MSS	Het
RT0191	Tissue	Male	62	7.skin	C44	skin	Sweat Gland Carcinoma/Apocrine Eccrine Carcinoma	-	22C3	non-TMB-H	MSS	Het
RT0192	Tissue	Male	69	7.skin	C44	skin	Basal Cell Carcinoma	-	22C3	non-TMB-H	MSS
RT0193	Tissue	Male	37	7.skin	C44	skin	Dermatofibrosarcoma Protuberans	-	22C3	non-TMB-H	MSS	Het
RT0194	ctDNA	Male		7.skin	C44	skin	Dermatofibrosarcoma Protuberans					Het
RT0195	Tissue	Female	60	7.skin	C44	skin	Paget's Disease Extramammary			non-TMB-H	MSS	Hom
RT0196	Tissue	Male	74	7.skin	C44	skin	Cutaneous Squamous Cell Carcinoma			non-TMB-H	MSS	Het
RT0197	Tissue	Male	72	7.skin	C44	skin	Cutaneous Squamous Cell Carcinoma			non-TMB-H	MSS	Het
RT0198	Tissue	Male	91	7.skin	C44	skin	Cutaneous Squamous Cell Carcinoma	+	SP263	TMB-H	MSS	Hom
RT0199	Tissue	Male	35	7.skin	C44	skin	Cutaneous Squamous Cell Carcinoma	-	22C3	TMB-H	MSS	Het
RT0200	Tissue	Male	65	7.skin	C44	skin	Paget's Disease Extramammary			non-TMB-H	MSS
RT0201	ctDNA	Male	60	7.skin	C44	skin	Paget's Disease Extramammary			TMB-H	MSS	Het
RT0202	Tissue	Male	79	7.skin	C44	skin	Paget's Disease Extramammary			non-TMB-H		Het
RT0203	Tissue	Male	75	7.skin	C44	skin	Paget's Disease Extramammary	-	SP263	non-TMB-H	MSS	Hom
RT0204	Tissue	Male	61	7.skin	C44	skin	Paget's Disease Extramammary			non-TMB-H	MSS
RT0205	Tissue	Female	54	12.CUP	C80,C76	unknown	Cancer of Unknown Primary					Hom
RT0206	Tissue	Female	75	12.CUP	C80,C76	unknown	Cancer of Unknown Primary			non-TMB-H	MSS	Het
RT0207	Tissue	Male	27	12.CUP	C80,C76	unknown	Cancer of Unknown Primary	+	22C3	non-TMB-H	MSS	Hom
RT0208	Tissue	Female	38	12.CUP	C80,C76	unknown	Cancer of Unknown Primary			TMB-H	MSI-H	Het
RT0209	Tissue	Female	45	12.CUP	C80,C76	unknown	Cancer of Unknown Primary	+	SP263	non-TMB-H	MSS	Het
RT0210	Tissue	Female	67	12.CUP	C80,C76	unknown	Cancer of Unknown Primary	-	22C3	non-TMB-H	MSS	Het
RT0211	ctDNA	Male	63	12.CUP	C80,C76	unknown	Cancer of Unknown Primary			TMB-H
RT0212	Tissue	Female	69	12.CUP	C80,C76	unknown	Cancer of Unknown Primary			non-TMB-H	MSS	Het
RT0213	Tissue	Female	20	12.CUP	C80,C76	unknown	Cancer of Unknown Primary	-	22C3	non-TMB-H	MSS	Het
RT0214	Tissue	Male	49	12.CUP	C80,C76	unknown	Cancer of Unknown Primary			non-TMB-H	MSS
RT0215	Tissue	Male	59	12.CUP	C80,C76	unknown	Cancer of Unknown Primary	+	22C3	non-TMB-H	MSI-H	Het
RT0216	Tissue	Female	62	12.CUP	C80,C76	unknown	Cancer of Unknown Primary			TMB-H	MSS	Hom
RT0217	ctDNA	Male	63	12.CUP	C80,C76	unknown	Cancer of Unknown Primary			non-TMB-H
RT0218	Tissue	Male		12.CUP	C80,C76	unknown	Cancer of Unknown Primary			non-TMB-H	MSS	Hom
RT0219	ctDNA	Male	67	12.CUP	C80,C76	unknown	Cancer of Unknown Primary			non-TMB-H	MSS	Het
RT0220	Tissue	Male	43	12.CUP	C80,C76	unknown	Cancer of Unknown Primary			TMB-H	MSS
RT0221	Peritoneal effusion	Female	67	12.CUP	C80,C76	unknown	Cancer of Unknown Primary			non-TMB-H	MSS	Het
RT0222	ctDNA	Male	64	12.CUP	C80,C76	unknown	Cancer of Unknown Primary	+	SP263	non-TMB-H
RT0223	Tissue	Male	78	12.CUP	C80,C76	unknown	Cancer of Unknown Primary			non-TMB-H	MSS
RT0224	Tissue	Male	80	12.CUP	C80,C76	unknown	Cancer of Unknown Primary	+	unknown	TMB-H	MSS	Het
RT0225	ctDNA	Male	82	12.CUP	C80,C76	unknown	Cancer of Unknown Primary			non-TMB-H	MSS
RT0226	ctDNA	Female	48	12.CUP	C80,C76	unknown	Cancer of Unknown Primary			non-TMB-H		Het
RT0227	Tissue	Male	68	12.CUP	C80,C76	unknown	Cancer of Unknown Primary			non-TMB-H	MSS
RT0228	Tissue	Male	29	12.CUP	C80,C76	unknown	Cancer of Unknown Primary			non-TMB-H	MSS	Hom
RT0229	Pleural effusion	Male	70	12.CUP	C80,C76	unknown	Cancer of Unknown Primary			non-TMB-H	MSS	Het
RT0230	Tissue	Female	45	12.CUP	C80,C76	unknown	Cancer of Unknown Primary			non-TMB-H	MSS
RT0231	Tissue	Female	75	12.CUP	C80,C76	unknown	Cancer of Unknown Primary			non-TMB-H	MSS
RT0232	Pleural effusion	Female	68	12.CUP	C80,C76	unknown	Cancer of Unknown Primary			non-TMB-H	MSS
RT0233	Tissue	Female	57	12.CUP	C80,C76	unknown	Cancer of Unknown Primary			non-TMB-H	MSS
RT0234	ctDNA	Male	56	12.CUP	C80,C76	unknown	Cancer of Unknown Primary			non-TMB-H
RT0235	ctDNA	Female	70	12.CUP	C80,C76	unknown	Cancer of Unknown Primary			non-TMB-H
RT0236	Tissue	Female	67	12.CUP	C80,C76	unknown	Cancer of Unknown Primary			TMB-H	MSS	Het
RT0237	Tissue	Female	65	12.CUP	C80,C76	unknown	Cancer of Unknown Primary			non-TMB-H	MSS
RT0238	ctDNA	Female	63	12.CUP	C80,C76	unknown	Cancer of Unknown Primary			non-TMB-H
RT0239	Tissue	Female	65	12.CUP	C80,C76	unknown	Cancer of Unknown Primary	+	22C3	non-TMB-H	MSS	Het
RT0240	ctDNA	Female	63	12.CUP	C80,C76	unknown	Cancer of Unknown Primary			TMB-H	MSS	Het
RT0241	Tissue	Female	60	12.CUP	C80,C76	unknown	Cancer of Unknown Primary			non-TMB-H	MSS	Hom
RT0242	Tissue	Female	70	12.CUP	C80,C76	unknown	Cancer of Unknown Primary			TMB-H	MSS
RT0243	ctDNA	Male	62	12.CUP	C80,C76	unknown	Cancer of Unknown Primary			TMB-H
RT0244	Tissue	Male	74	12.CUP	C80,C76	unknown	Cancer of Unknown Primary			TMB-H	MSS
RT0245	ctDNA	Male	59	12.CUP	C80,C76	unknown	Cancer of Unknown Primary			non-TMB-H
RT0246	Peritoneal effusion	Female	52	12.CUP	C80,C76	unknown	Cancer of Unknown Primary			non-TMB-H
RT0247	ctDNA	Female	68	12.CUP	C80,C76	unknown	Cancer of Unknown Primary			non-TMB-H	MSS	Het
RT0248	Tissue	Male		12.CUP	C80,C76	unknown	Cancer of Unknown Primary			TMB-H	MSI-H
RT0249	Tissue	Male	49	12.CUP	C80,C76	unknown	Cancer of Unknown Primary	+	22C3	non-TMB-H	MSS	Het
RT0250	Peritoneal effusion	Female	78	12.CUP	C80,C76	unknown	Cancer of Unknown Primary			non-TMB-H	MSS
RT0251	ctDNA	Male	56	12.CUP	C80,C76	unknown	Cancer of Unknown Primary					Het
RT0252	Tissue	Female	51	12.CUP	C80,C76	unknown	Cancer of Unknown Primary			non-TMB-H	MSS	Hom
RT0253	ctDNA	Male	62	12.CUP	C80,C76	unknown	Cancer of Unknown Primary			non-TMB-H	MSS	Het
RT0254	ctDNA	Male	59	12.CUP	C80,C76	unknown	Cancer of Unknown Primary			non-TMB-H
RT0255	Tissue	Female	52	12.CUP	C80,C76	unknown	Cancer of Unknown Primary			non-TMB-H	MSS
RT0256	Tissue	Female	63	12.CUP	C80,C76	unknown	Cancer of Unknown Primary	+	22C3	non-TMB-H	MSS	Het
RT0257	ctDNA	Male	70	12.CUP	C80,C76	unknown	Cancer of Unknown Primary			non-TMB-H
RT0258	ctDNA	Male	80	12.CUP	C80,C76	unknown	Cancer of Unknown Primary			non-TMB-H	MSS
RT0259	Tissue	Male		12.CUP	C80,C76	unknown	Cancer of Unknown Primary			TMB-H	MSS	Het
RT0260	Pleural effusion	Female	74	12.CUP	C80,C76	unknown	Cancer of Unknown Primary			TMB-H	MSS	Het
RT0261	ctDNA	Female	78	12.CUP	C80,C76	unknown	Cancer of Unknown Primary			non-TMB-H
RT0262	ctDNA	Male	66	12.CUP	C80,C76	unknown	Cancer of Unknown Primary			non-TMB-H
RT0263	Tissue	Female	60	12.CUP	C80,C76	unknown	Cancer of Unknown Primary	-	22C3	TMB-H	MSS	Hom
RT0264	ctDNA	Female	65	12.CUP	C80,C76	unknown	Cancer of Unknown Primary			non-TMB-H		Hom
RT0265	Tissue	Female	45	12.CUP	C80,C76	unknown	Cancer of Unknown Primary			non-TMB-H	MSS	Hom
RT0266	Peritoneal effusion	Female	62	12.CUP	C80,C76	unknown	Cancer of Unknown Primary			non-TMB-H	MSS	Het
RT0267	ctDNA	Female	63	12.CUP	C80,C76	unknown	Cancer of Unknown Primary			non-TMB-H		Het
RT0268	Tissue	Female	57	12.CUP	C80,C76	unknown	Cancer of Unknown Primary			non-TMB-H	MSS	Het
RT0269	Tissue	Female	36	12.CUP	C80,C76	unknown	Cancer of Unknown Primary			non-TMB-H	MSS
RT0270	Tissue	Female	15	12.CUP	C80,C76	unknown	Cancer of Unknown Primary			TMB-H	MSI-H
RT0271	Tissue	Female	56	12.CUP	C80,C76	unknown	Cancer of Unknown Primary			non-TMB-H	MSS
RT0272	Tissue	Male	62	12.CUP	C80,C76	unknown	Cancer of Unknown Primary			non-TMB-H	MSS	Het
RT0273	ctDNA	Female	52	12.CUP	C80,C76	unknown	Cancer of Unknown Primary			non-TMB-H		Het
RT0274	ctDNA	Female	50	12.CUP	C80,C76	unknown	Cancer of Unknown Primary			non-TMB-H	MSS	Hom
RT0275	Tissue	Male	54	12.CUP	C80,C76	unknown	Cancer of Unknown Primary			non-TMB-H	MSS	Het
RT0276	ctDNA	Female	66	12.CUP	C80,C76	unknown	Cancer of Unknown Primary			non-TMB-H
RT0277	ctDNA	Female	81	12.CUP	C80,C76	unknown	Cancer of Unknown Primary			non-TMB-H	MSS	Het
RT0278	Peritoneal effusion	Male	54	12.CUP	C80,C76	unknown	Cancer of Unknown Primary			non-TMB-H	MSS
RT0279	Pleural effusion	Male	63	12.CUP	C80,C76	unknown	Cancer of Unknown Primary			non-TMB-H	MSS
RT0280	Tissue	Male	73	12.CUP	C80,C76	unknown	Cancer of Unknown Primary	+	22C3	non-TMB-H	MSS	Het
RT0281	ctDNA	Male	55	12.CUP	C80,C76	unknown	Cancer of Unknown Primary			non-TMB-H	MSS
RT0282	ctDNA	Male	57	12.CUP	C80,C76	unknown	Cancer of Unknown Primary					Het
RT0283	ctDNA	Female	55	12.CUP	C80,C76	unknown	Cancer of Unknown Primary			non-TMB-H
RT0284	Tissue	Male	70	12.CUP	C80,C76	unknown	Cancer of Unknown Primary			TMB-H	MSS	Het
RT0285	Tissue	Female	45	12.CUP	C80,C76	unknown	Cancer of Unknown Primary			non-TMB-H	MSS
RT0286	ctDNA	Male	14	12.CUP	C80,C76	unknown	Cancer of Unknown Primary			non-TMB-H
RT0287	Pleural effusion	Male	28	12.CUP	C80,C76	unknown	Cancer of Unknown Primary			non-TMB-H	MSS	Het
RT0288	Peritoneal effusion	Female	49	12.CUP	C80,C76	unknown	Cancer of Unknown Primary			non-TMB-H
RT0289	Tissue	Female	44	12.CUP	C80,C76	unknown	Cancer of Unknown Primary			non-TMB-H	MSS
RT0290	Tissue	Female		12.CUP	C80,C76	unknown	Cancer of Unknown Primary			TMB-H	MSS	Het
RT0291	ctDNA	Male	66	12.CUP	C80,C76	unknown	Cancer of Unknown Primary			TMB-H		Hom
RT0292	Tissue	Male	32	12.CUP	C80,C76	unknown	Cancer of Unknown Primary			non-TMB-H	MSS	Het
RT0293	ctDNA	Female	45	12.CUP	C80,C76	unknown	Cancer of Unknown Primary					Het
RT0294	Tissue	Female	74	12.CUP	C80,C76	unknown	Cancer of Unknown Primary			TMB-H	MSS
RT0295	Tissue	Male	59	12.CUP	C80,C76	unknown	Cancer of Unknown Primary			TMB-H	MSS	Hom
RT0296	Tissue	Female	43	12.CUP	C80,C76	unknown	Cancer of Unknown Primary			non-TMB-H	MSS	Hom
RT0297	Tissue	Female	61	12.CUP	C80,C76	unknown	Cancer of Unknown Primary			non-TMB-H	MSS	Het
RT0298	Tissue	Female	79	12.CUP	C80,C76	unknown	Cancer of Unknown Primary			non-TMB-H	MSS	Hom
RT0299	Tissue	Female	69	12.CUP	C80,C76	unknown	Cancer of Unknown Primary	+	22C3	non-TMB-H	MSS	Het
RT0300	Tissue	Female	78	12.CUP	C80,C76	unknown	Cancer of Unknown Primary			TMB-H	MSS
RT0301	Tissue	Female	55	12.CUP	C80,C76	unknown	Cancer of Unknown Primary	+	22C3	non-TMB-H	MSS
RT0302	ctDNA	Female	42	12.CUP	C80,C76	unknown	Cancer of Unknown Primary			non-TMB-H		Het
RT0303	Tissue	Male	56	12.CUP	C80,C76	unknown	Cancer of Unknown Primary			non-TMB-H	MSS
RT0304	ctDNA	Male	63	12.CUP	C80,C76	unknown	Cancer of Unknown Primary			non-TMB-H
RT0305	ctDNA	Female	66	12.CUP	C80,C76	unknown	Cancer of Unknown Primary			non-TMB-H	MSS	Het
RT0306	Tissue	Male	51	12.CUP	C80,C76	unknown	Cancer of Unknown Primary			non-TMB-H	MSS	Het
RT0307	Tissue	Female	68	12.CUP	C80,C76	unknown	Cancer of Unknown Primary	-	22C3	non-TMB-H	MSS	Hom
RT0308	Pleural effusion	Male	61	12.CUP	C80,C76	unknown	Cancer of Unknown Primary			non-TMB-H	MSS	Het
RT0309	Tissue	Female	41	12.CUP	C80,C76	unknown	Cancer of Unknown Primary			non-TMB-H	MSS	Het
RT0310	Tissue	Female	70	12.CUP	C80,C76	unknown	Cancer of Unknown Primary			non-TMB-H	MSS	Het
RT0311	Tissue	Male	60	12.CUP	C80,C76	unknown	Cancer of Unknown Primary	+	22C3	non-TMB-H	MSS	Het
RT0312	Tissue	Male	82	12.CUP	C80,C76	unknown	Cancer of Unknown Primary			non-TMB-H	MSS	Het
RT0313	ctDNA	Male	51	12.CUP	C80,C76	unknown	Cancer of Unknown Primary			non-TMB-H	MSS	Het
RT0314	Tissue	Female	26	12.CUP	C80,C76	unknown	Cancer of Unknown Primary			non-TMB-H	MSS
RT0315	Peritoneal effusion	Female	68	12.CUP	C80,C76	unknown	Cancer of Unknown Primary			non-TMB-H	MSS
RT0316	Tissue	Female	46	12.CUP	C80,C76	unknown	Cancer of Unknown Primary			non-TMB-H	MSS	Het
RT0317	ctDNA	Female	41	4.reproductive	C50	breast	Breast Metaplastic Carcinosarcoma (MCS)			non-TMB-H
RT0318	Tissue	Female	59	4.reproductive	C50	breast	Breast Metaplastic Carcinosarcoma (MCS)			non-TMB-H	MSS
RT0319	Tissue	Female	45	4.reproductive	C50	breast	Breast Metaplastic Carcinosarcoma (MCS)			non-TMB-H	MSS	Hom
RT0320	ctDNA	Female	57	4.reproductive	C50	breast	Breast Metaplastic Carcinosarcoma (MCS)			non-TMB-H
RT0321	ctDNA	Female	48	4.reproductive	C50	breast	Paget's Disease Extramammary			non-TMB-H		Het
RT0322	Tissue	Male	54	8.soft Tissue	C49	soft tissue	Soft Tissue Sarcoma of Superficial Trunk			non-TMB-H	MSS	Het
RT0323	Tissue	Male	51	8.soft Tissue	C49	soft tissue	Soft Tissue Sarcoma of Superficial Trunk	-	22C3	non-TMB-H	MSS	Het
RT0324	Tissue	Male	47	8.soft Tissue	C49	soft tissue	Soft Tissue Sarcoma of Superficial Trunk	-	22C3	non-TMB-H	MSS	Het
RT0325	Tissue	Female	67	8.soft Tissue	C49	soft tissue	Soft Tissue Sarcoma of Superficial Trunk			non-TMB-H	MSS
RT0326	Tissue	Female	28	8.soft Tissue	C49	soft tissue	Soft Tissue Sarcoma of Superficial Trunk	-	22C3	non-TMB-H	MSS	Hom
RT0327	Tissue	Female	69	8.soft Tissue	C49	soft tissue	Soft Tissue Sarcoma of Superficial Trunk			non-TMB-H	MSS	Hom
RT0328	Tissue	Male	66	8.soft Tissue	C49	soft tissue	Soft Tissue Sarcoma of Superficial Trunk	-	unknown	non-TMB-H	MSS
RT0329	Tissue	Male	23	8.soft Tissue	C49	soft tissue	Soft Tissue Sarcoma of Superficial Trunk	+	22C3	non-TMB-H	MSS	Het
RT0330	Tissue	Female	53	8.soft Tissue	C49	soft tissue	Soft Tissue Sarcoma of Superficial Trunk			TMB-H
RT0331	Tissue	Female	18	8.soft Tissue	C49	soft tissue	Soft Tissue Sarcoma of Superficial Trunk			non-TMB-H	MSS	Het
RT0332	Tissue	Male	79	8.soft Tissue	C49	soft tissue	Soft Tissue Sarcoma of Superficial Trunk	+	22C3	non-TMB-H	MSS	Hom
RT0333	ctDNA	Male	58	8.soft Tissue	C49	soft tissue	Soft Tissue Sarcoma of Superficial Trunk			non-TMB-H
RT0334	ctDNA	Male	65	8.soft Tissue	C49	soft tissue	Soft Tissue Sarcoma of Superficial Trunk			non-TMB-H
RT0335	Tissue	Male	61	8.soft Tissue	C49	soft tissue	Soft Tissue Sarcoma of Superficial Trunk			non-TMB-H	MSS
RT0336	Tissue	Female	39	8.soft Tissue	C49	soft tissue	Soft Tissue Sarcoma of Superficial Trunk			non-TMB-H	MSS
RT0337	Tissue	Male	54	8.soft Tissue	C49	soft tissue	Soft Tissue Sarcoma of Superficial Trunk			non-TMB-H	MSS
RT0338	Tissue	Male	51	8.soft Tissue	C49	soft tissue	Soft Tissue Sarcoma of Superficial Trunk			non-TMB-H	MSS
RT0339	Tissue	Male	31	8.soft Tissue	C49	soft tissue	Soft Tissue Sarcoma of Superficial Trunk			non-TMB-H	MSS	Het
RT0340	Tissue	Female	15	8.soft Tissue	C49	soft tissue	Soft Tissue Sarcoma of Superficial Trunk			non-TMB-H	MSS	Het
RT0341	Tissue	Male	57	8.soft Tissue	C49	soft tissue	Soft Tissue Sarcoma of Superficial Trunk			non-TMB-H	MSS	Het
RT0342	Tissue	Female	50	8.soft Tissue	C49	soft tissue	Soft Tissue Sarcoma of Superficial Trunk			non-TMB-H	MSS
RT0343	Tissue	Male	58	8.soft Tissue	C49	soft tissue	Soft Tissue Sarcoma of Superficial Trunk			non-TMB-H	MSS
RT0344	Tissue	Male	40	8.soft Tissue	C49	soft tissue	Solitary Fibrous Tumor/Hemangiopericytoma (SFT)	-	22C3	non-TMB-H	MSS	Hom
RT0345	ctDNA	Male	41	8.soft Tissue	C49	soft tissue	Desmoplastic Small-Round-Cell Tumor			non-TMB-H
RT0346	Tissue	Male	15	8.soft Tissue	C49	soft tissue	Malignant Tumors of Spinal Cord, Cranial Nerve and other parts of Central Nervous System			non-TMB-H	MSS
RT0347	ctDNA	Male	38	8.soft Tissue	C49	soft tissue	Malignant Tumors of Spinal Cord, Cranial Nerve and other parts of Central Nervous System			non-TMB-H
RT0348	Tissue	Female	1	8.soft Tissue	C49	soft tissue	Malignant Tumors of Spinal Cord, Cranial Nerve and other parts of Central Nervous System	+	22C3	non-TMB-H	MSS	Het
RT0349	Tissue	Male	36	8.soft Tissue	C49	soft tissue	Malignant Tumors of Spinal Cord, Cranial Nerve and other parts of Central Nervous System			non-TMB-H	MSS	Het
RT0350	Tissue	Female	54	8.soft Tissue	C49	soft tissue	Malignant Tumors of Spinal Cord, Cranial Nerve and other parts of Central Nervous System			non-TMB-H
RT0351	Tissue	Female	62	8.soft Tissue	C49	soft tissue	Solitary Fibrous Tumor/Hemangiopericytoma (SFT)	-	22C3	non-TMB-H	MSS	Het
RT0352	Tissue	Female	54	8.soft Tissue	C49	soft tissue	Solitary Fibrous Tumor/Hemangiopericytoma (SFT)			non-TMB-H	MSS
RT0353	Tissue	Female	48	8.soft Tissue	C49	soft tissue	Solitary Fibrous Tumor/Hemangiopericytoma (SFT)			non-TMB-H	MSS
RT0354	Tissue	Female	60	8.soft Tissue	C49	soft tissue	Solitary Fibrous Tumor/Hemangiopericytoma (SFT)			non-TMB-H	MSS
RT0355	ctDNA	Female	45	8.soft Tissue	C49	soft tissue	Solitary Fibrous Tumor/Hemangiopericytoma (SFT)			non-TMB-H
RT0356	ctDNA	Male	8	8.soft Tissue	C49	soft tissue	Rhabdomyosarcoma			non-TMB-H
RT0357	ctDNA	Male	26	8.soft Tissue	C49	soft tissue	Rhabdomyosarcoma			non-TMB-H
RT0358	ctDNA	Female	8	8.soft Tissue	C49	soft tissue	Rhabdomyosarcoma			non-TMB-H		Het
RT0359	Tissue	Male	33	8.soft Tissue	C49	soft tissue	Rhabdomyosarcoma			non-TMB-H	MSS
RT0360	Tissue	Male	5	8.soft Tissue	C49	soft tissue	Rhabdomyosarcoma			non-TMB-H	MSS
RT0361	Tissue	Male	14	8.soft Tissue	C49	soft tissue	Rhabdomyosarcoma			non-TMB-H	MSS
RT0362	Tissue	Male	41	8.soft Tissue	C49	soft tissue	Rhabdomyosarcoma			non-TMB-H	MSS
RT0363	Tissue	Male	15	8.soft Tissue	C49	soft tissue	Rhabdomyosarcoma			non-TMB-H	MSS
RT0364	Tissue	Male	24	8.soft Tissue	C49	soft tissue	Rhabdomyosarcoma			non-TMB-H	MSS
RT0365	Tissue	Female	27	8.soft Tissue	C49	soft tissue	Rhabdomyosarcoma			non-TMB-H	MSS	Het
RT0366	Tissue	Female	32	8.soft Tissue	C49	soft tissue	Synovial Sarcoma			non-TMB-H	MSS	Het
RT0367	Tissue	Female	24	8.soft Tissue	C49	soft tissue	Synovial Sarcoma			non-TMB-H	MSS
RT0368	Tissue	Male		8.soft Tissue	C49	soft tissue	Synovial Sarcoma					Het
RT0369	ctDNA	Female	44	8.soft Tissue	C49	soft tissue	Synovial Sarcoma	-	22C3	non-TMB-H		Het
RT0370	Tissue	Male	57	8.soft Tissue	C49	soft tissue	Synovial Sarcoma	+	SP263	non-TMB-H	MSS	Hom
RT0371	Tissue	Male	11	8.soft Tissue	C49	soft tissue	Synovial Sarcoma			non-TMB-H	MSS	Het
RT0372	Tissue	Male	45	8.soft Tissue	C49	soft tissue	Synovial Sarcoma	+	unknown	non-TMB-H	MSS	Hom
RT0373	Tissue	Male	26	8.soft Tissue	C49	soft tissue	Synovial Sarcoma			non-TMB-H	MSS	Het
RT0374	ctDNA	Male	64	8.soft Tissue	C49	soft tissue	Myofibroma			non-TMB-H		Hom
RT0375	Tissue	Male	11	8.soft Tissue	C49	soft tissue	Myofibroma			non-TMB-H	MSS
RT0376	Tissue	Female	45	8.soft Tissue	C49	soft tissue	Myxofibrosarcoma			non-TMB-H	MSS	Hom
RT0377	Tissue	Male	51	8.soft Tissue	C49	soft tissue	Myxofibrosarcoma			non-TMB-H	MSS	Het
RT0378	Tissue	Female	46	8.soft Tissue	C49	soft tissue	Leiomyosarcoma			non-TMB-H	MSS	Het
RT0379	ctDNA	Female	46	8.soft Tissue	C49	soft tissue	Leiomyosarcoma			non-TMB-H
RT0380	Tissue	Male	50	8.soft Tissue	C49	soft tissue	Leiomyosarcoma			non-TMB-H	MSS
RT0381	Tissue	Male	48	8.soft Tissue	C49	soft tissue	Leiomyosarcoma			non-TMB-H	MSS	Het
RT0382	Tissue	Female	45	8.soft Tissue	C49	soft tissue	Leiomyosarcoma			non-TMB-H	MSS	Het
RT0383	Tissue	Female	54	8.soft Tissue	C49	soft tissue	Leiomyosarcoma				MSS
RT0384	Tissue	Female	23	8.soft Tissue	C49	soft tissue	Leiomyosarcoma			non-TMB-H	MSS
RT0385	ctDNA	Male	48	8.soft Tissue	C49	soft tissue	Leiomyosarcoma			non-TMB-H
RT0386	Tissue	Female	54	8.soft Tissue	C49	soft tissue	Leiomyosarcoma			non-TMB-H	MSS
RT0387	Tissue	Female	54	8.soft Tissue	C49	soft tissue	Leiomyosarcoma			non-TMB-H	MSS
RT0388	Tissue	Male	51	8.soft Tissue	C49	soft tissue	Leiomyosarcoma			TMB-H	MSS	Hom
RT0389	Tissue	Female	47	8.soft Tissue	C49	soft tissue	Leiomyosarcoma			non-TMB-H	MSS
RT0390	Tissue	Female		8.soft Tissue	C49	soft tissue	Leiomyosarcoma			non-TMB-H	MSS	Het
RT0391	Tissue	Female	57	8.soft Tissue	C49	soft tissue	Leiomyosarcoma			non-TMB-H	MSS
RT0392	Tissue	Female	62	8.soft Tissue	C49	soft tissue	Leiomyosarcoma				MSS
RT0393	Tissue	Male	25	8.soft Tissue	C49	soft tissue	Leiomyosarcoma	-	22C3	non-TMB-H	MSS	Het
RT0394	ctDNA	Female	63	8.soft Tissue	C49	soft tissue	Leiomyosarcoma			non-TMB-H		Het
RT0395	Tissue	Female	52	8.soft Tissue	C49	soft tissue	Leiomyosarcoma	+	SP263	non-TMB-H	MSS	Het
RT0396	Tissue	Male	67	8.soft Tissue	C49	soft tissue	Sarcoma(NOS)	+	22C3	non-TMB-H	MSS	Het
RT0397	Tissue	Female	52	8.soft Tissue	C49	soft tissue	Sarcoma(NOS)			non-TMB-H	MSS	Het
RT0398	ctDNA	Female	64	8.soft Tissue	C49	soft tissue	Sarcoma(NOS)			non-TMB-H
RT0399	Tissue	Female	25	8.soft Tissue	C49	soft tissue	Sarcoma(NOS)			non-TMB-H	MSS
RT0400	Tissue	Male	70	8.soft Tissue	C49	soft tissue	Sarcoma(NOS)			non-TMB-H	MSS
RT0401	Tissue	Male	31	8.soft Tissue	C49	soft tissue	Alveolar Soft Part Sarcoma (ASPS)					Het
RT0402	ctDNA	Female	27	8.soft Tissue	C49	soft tissue	Alveolar Soft Part Sarcoma (ASPS)	-	unknown	non-TMB-H		Hom
RT0403	Tissue	Male	64	8.soft Tissue	C49	soft tissue	Alveolar Soft Part Sarcoma (ASPS)			non-TMB-H	MSS
RT0404	Tissue	Male	27	8.soft Tissue	C49	soft tissue	Alveolar Soft Part Sarcoma (ASPS)			non-TMB-H	MSS	Het
RT0405	Tissue	Female	28	8.soft Tissue	C49	soft tissue	Alveolar Soft Part Sarcoma (ASPS)	+	unknown	non-TMB-H	MSS
RT0406	Tissue	Male	47	8.soft Tissue	C49	soft tissue	Epithelioid Sarcoma	-	22C3	non-TMB-H	MSS	Het
RT0407	Tissue	Male	44	8.soft Tissue	C49	soft tissue	Epithelioid Hemangioendothelioma	-	22C3	non-TMB-H	MSS
RT0408	Tissue	Male	30	8.soft Tissue	C49	soft tissue	Epithelioid Hemangioendothelioma			non-TMB-H	MSS	Het
RT0409	ctDNA	Female	53	8.soft Tissue	C49	soft tissue	Dendritic Cell Sarcoma			TMB-H
RT0410	Tissue	Female	35	8.soft Tissue	C49	soft tissue	Clear Cell Sarcoma			non-TMB-H	MSS	Het
RT0411	Tissue	Male	39	8.soft Tissue	C49	soft tissue	Clear Cell Sarcoma			non-TMB-H	MSS	Hom
RT0412	Tissue	Female	39	8.soft Tissue	C49	soft tissue	Clear Cell Sarcoma	+	22C3			Het
RT0413	Tissue	Female	68	8.soft Tissue	C49	soft tissue	Undifferentiated Pleomorphic Sarcoma/Malignant Fibrous Histiocytoma/High-Grade Spindle Cell Sarcoma			non-TMB-H	MSS
RT0414	Tissue	Female	68	8.soft Tissue	C49	soft tissue	Undifferentiated Pleomorphic Sarcoma/Malignant Fibrous Histiocytoma/High-Grade Spindle Cell Sarcoma			non-TMB-H	MSS	Het
RT0415	Pleural effusion	Male	52	8.soft Tissue	C49	soft tissue	Undifferentiated Pleomorphic Sarcoma/Malignant Fibrous Histiocytoma/High-Grade Spindle Cell Sarcoma			non-TMB-H	MSS	Het
RT0416	Tissue	Female	47	8.soft Tissue	C49	soft tissue	Undifferentiated Pleomorphic Sarcoma/Malignant Fibrous Histiocytoma/High-Grade Spindle Cell Sarcoma	-	22C3	non-TMB-H	MSS	Hom
RT0417	Tissue	Female	69	8.soft Tissue	C49	soft tissue	Gastrointestinal Stromal Tumor			non-TMB-H	MSS
RT0418	Peritoneal effusion	Female	48	8.soft Tissue	C49	soft tissue	Gastrointestinal Stromal Tumor			non-TMB-H
RT0419	Tissue	Male	50	8.soft Tissue	C49	soft tissue	Gastrointestinal Stromal Tumor			non-TMB-H	MSS
RT0420	Tissue	Male	75	8.soft Tissue	C49	soft tissue	Gastrointestinal Stromal Tumor			non-TMB-H	MSS
RT0421	Tissue	Female	61	8.soft Tissue	C49	soft tissue	Gastrointestinal Stromal Tumor			non-TMB-H	MSS
RT0422	Tissue	Male	61	8.soft Tissue	C49	soft tissue	Gastrointestinal Stromal Tumor			non-TMB-H	MSS
RT0423	ctDNA	Female	36	8.soft Tissue	C49	soft tissue	Gastrointestinal Stromal Tumor			non-TMB-H
RT0424	Tissue	Male	66	8.soft Tissue	C49	soft tissue	Gastrointestinal Stromal Tumor			non-TMB-H	MSS
RT0425	ctDNA	Female	31	8.soft Tissue	C49	soft tissue	Gastrointestinal Stromal Tumor					Het
RT0426	ctDNA	Female	69	8.soft Tissue	C49	soft tissue	Gastrointestinal Stromal Tumor			non-TMB-H
RT0427	Tissue	Male	66	8.soft Tissue	C49	soft tissue	Gastrointestinal Stromal Tumor			TMB-H	MSI-H
RT0428	Tissue	Female	74	8.soft Tissue	C49	soft tissue	Gastrointestinal Stromal Tumor			non-TMB-H	MSS
RT0429	Tissue	Female	70	8.soft Tissue	C49	soft tissue	Gastrointestinal Stromal Tumor			non-TMB-H	MSS	Hom
RT0430	Tissue	Male	63	8.soft Tissue	C49	soft tissue	Gastrointestinal Stromal Tumor			non-TMB-H	MSS
RT0431	Tissue	Male	62	8.soft Tissue	C49	soft tissue	Gastrointestinal Stromal Tumor	-	22C3	non-TMB-H	MSS	Het
RT0432	Tissue	Female	69	8.soft Tissue	C49	soft tissue	Gastrointestinal Stromal Tumor			non-TMB-H	MSS
RT0433	Tissue	Male	64	8.soft Tissue	C49	soft tissue	Gastrointestinal Stromal Tumor			non-TMB-H	MSS
RT0434	Tissue	Female	68	8.soft Tissue	C49	soft tissue	Gastrointestinal Stromal Tumor			TMB-H	MSI-H
RT0435	Tissue	Male	53	8.soft Tissue	C49	soft tissue	Gastrointestinal Stromal Tumor			non-TMB-H	MSS	Het
RT0436	Tissue	Male	38	8.soft Tissue	C49	soft tissue	Gastrointestinal Stromal Tumor	-	22C3	non-TMB-H	MSS	Het
RT0437	Tissue	Female		8.soft Tissue	C49	soft tissue	Gastrointestinal Stromal Tumor			non-TMB-H	MSI-H
RT0438	ctDNA	Female	59	8.soft Tissue	C49	soft tissue	Gastrointestinal Stromal Tumor			non-TMB-H	MSS
RT0439	Tissue	Female	45	8.soft Tissue	C49	soft tissue	Gastrointestinal Stromal Tumor	-	22C3	non-TMB-H	MSS	Het
RT0440	Tissue	Female	56	8.soft Tissue	C49	soft tissue	Gastrointestinal Stromal Tumor			non-TMB-H	MSS	Het
RT0441	Tissue	Female	53	8.soft Tissue	C49	soft tissue	Gastrointestinal Stromal Tumor			non-TMB-H	MSS
RT0442	Tissue	Male	36	8.soft Tissue	C49	soft tissue	Gastrointestinal Stromal Tumor	+	SP263	non-TMB-H	MSS
RT0443	Tissue	Female	46	8.soft Tissue	C49	soft tissue	Gastrointestinal Stromal Tumor			non-TMB-H	MSS	Het
RT0444	ctDNA	Female	34	8.soft Tissue	C49	soft tissue	Gastrointestinal Stromal Tumor			non-TMB-H		Het
RT0445	Tissue	Female	50	8.soft Tissue	C49	soft tissue	Gastrointestinal Stromal Tumor			non-TMB-H	MSS	Het
RT0446	Tissue	Male	48	8.soft Tissue	C49	soft tissue	Gastrointestinal Stromal Tumor			non-TMB-H	MSS
RT0447	Tissue	Male	70	8.soft Tissue	C49	soft tissue	Gastrointestinal Stromal Tumor	-	22C3	non-TMB-H	MSS	Het
RT0448	Tissue	Male	69	8.soft Tissue	C49	soft tissue	Gastrointestinal Stromal Tumor			non-TMB-H	MSS
RT0449	Tissue	Male	57	8.soft Tissue	C49	soft tissue	Gastrointestinal Stromal Tumor			non-TMB-H	MSS
RT0450	ctDNA	Female	39	8.soft Tissue	C49	soft tissue	Gastrointestinal Stromal Tumor			non-TMB-H
RT0451	Tissue	Male	48	8.soft Tissue	C49	soft tissue	Gastrointestinal Stromal Tumor			non-TMB-H	MSS
RT0452	Tissue	Male	56	8.soft Tissue	C49	soft tissue	Gastrointestinal Stromal Tumor			non-TMB-H	MSS
RT0453	Tissue	Female	57	8.soft Tissue	C49	soft tissue	Gastrointestinal Stromal Tumor					Het
RT0454	Tissue	Female	77	8.soft Tissue	C49	soft tissue	Gastrointestinal Stromal Tumor			non-TMB-H	MSS	Het
RT0455	ctDNA	Male	44	8.soft Tissue	C49	soft tissue	Gastrointestinal Stromal Tumor			non-TMB-H		Het
RT0456	Tissue	Male	52	8.soft Tissue	C49	soft tissue	Gastrointestinal Stromal Tumor			non-TMB-H	MSS
RT0457	Tissue	Female	73	8.soft Tissue	C49	soft tissue	Gastrointestinal Stromal Tumor			non-TMB-H	MSS
RT0458	Tissue	Male	43	8.soft Tissue	C49	soft tissue	Gastrointestinal Stromal Tumor	-	22C3	non-TMB-H	MSS	Het
RT0459	Tissue	Female	66	8.soft Tissue	C49	soft tissue	Gastrointestinal Stromal Tumor			non-TMB-H	MSS
RT0460	Tissue	Male	34	8.soft Tissue	C49	soft tissue	Gastrointestinal Stromal Tumor			non-TMB-H	MSS
RT0461	Tissue	Male	49	8.soft Tissue	C49	soft tissue	Gastrointestinal Stromal Tumor			non-TMB-H	MSS
RT0462	Tissue	Male	44	8.soft Tissue	C49	soft tissue	Gastrointestinal Stromal Tumor			non-TMB-H	MSS	Het
RT0463	Tissue	Female	50	8.soft Tissue	C49	soft tissue	Gastrointestinal Stromal Tumor			non-TMB-H	MSS
RT0464	Tissue	Female	43	8.soft Tissue	C49	soft tissue	Gastrointestinal Stromal Tumor			non-TMB-H		Het
RT0465	Tissue	Male	45	8.soft Tissue	C49	soft tissue	Gastrointestinal Stromal Tumor			non-TMB-H	MSS	Het
RT0466	Tissue	Male	39	8.soft Tissue	C49	soft tissue	Gastrointestinal Stromal Tumor			non-TMB-H	MSS
RT0467	Tissue	Female	54	8.soft Tissue	C49	soft tissue	Gastrointestinal Stromal Tumor			non-TMB-H	MSS
RT0468	Tissue	Male	58	8.soft Tissue	C49	soft tissue	Gastrointestinal Stromal Tumor			non-TMB-H	MSS
RT0469	Tissue	Male	36	8.soft Tissue	C49	soft tissue	Gastrointestinal Stromal Tumor			non-TMB-H	MSS
RT0470	Tissue	Female	80	8.soft Tissue	C49	soft tissue	Gastrointestinal Stromal Tumor			non-TMB-H	MSS
RT0471	Tissue	Female	43	8.soft Tissue	C49	soft tissue	Gastrointestinal Stromal Tumor			non-TMB-H	MSS
RT0472	Tissue	Male	33	8.soft Tissue	C49	soft tissue	Fibrosarcoma					Hom
RT0473	Tissue	Male	64	8.soft Tissue	C49	soft tissue	Fibrosarcoma			non-TMB-H	MSS	Het
RT0474	Tissue	Female	35	8.soft Tissue	C49	soft tissue	Fibrosarcoma	-	22C3	non-TMB-H	MSS	Het
RT0475	ctDNA	Male	68	8.soft Tissue	C49	soft tissue	Fibrosarcoma			non-TMB-H
RT0476	Tissue	Female	15	8.soft Tissue	C49	soft tissue	Fibrosarcoma			non-TMB-H	MSS	Het
RT0477	Tissue	Female	26	8.soft Tissue	C49	soft tissue	Fibrosarcoma			non-TMB-H	MSS
RT0478	ctDNA	Male	28	8.soft Tissue	C49	soft tissue	Hemangioma			non-TMB-H	MSS	Het
RT0479	ctDNA	Male	50	8.soft Tissue	C49	soft tissue	Angiosarcoma			non-TMB-H	MSS	Het
RT0480	ctDNA	Male	32	8.soft Tissue	C49	soft tissue	Angiosarcoma			non-TMB-H
RT0481	Tissue	Male	51	8.soft Tissue	C49	soft tissue	Angiosarcoma			non-TMB-H	MSS
RT0482	Tissue	Female	32	8.soft Tissue	C49	soft tissue	Inflammatory Myofibroblastic Tumor	-	22C3	non-TMB-H	MSS	Hom
RT0483	Tissue	Male	66	8.soft Tissue	C49	soft tissue	Liposarcoma			non-TMB-H	MSS
RT0484	Tissue	Male	59	8.soft Tissue	C49	soft tissue	Liposarcoma			non-TMB-H	MSS
RT0485	Tissue	Female	44	8.soft Tissue	C49	soft tissue	Liposarcoma	-	unknown
RT0486	ctDNA	Female	61	8.soft Tissue	C49	soft tissue	Liposarcoma			non-TMB-H
RT0487	Tissue	Female	41	8.soft Tissue	C49	soft tissue	Liposarcoma			non-TMB-H	MSS
RT0488	Tissue	Male	42	8.soft Tissue	C49	soft tissue	Liposarcoma	+	SP263	non-TMB-H	MSS	Hom
RT0489	ctDNA	Female	49	8.soft Tissue	C49	soft tissue	Liposarcoma			non-TMB-H		Het
RT0490	Tissue	Female	62	8.soft Tissue	C49	soft tissue	Liposarcoma			non-TMB-H	MSS
RT0491	Tissue	Female	63	8.soft Tissue	C49	soft tissue	Liposarcoma	+	22C3	non-TMB-H	MSS	Het
RT0492	Tissue	Male	67	8.soft Tissue	C49	soft tissue	Liposarcoma			non-TMB-H	MSS
RT0493	Tissue	Male	45	8.soft Tissue	C49	soft tissue	Liposarcoma			non-TMB-H	MSS	Het
RT0494	Tissue	Male	65	8.soft Tissue	C49	soft tissue	Liposarcoma			non-TMB-H	MSS
RT0495	ctDNA	Male	63	8.soft Tissue	C49	soft tissue	Liposarcoma			non-TMB-H
RT0496	Tissue	Male	46	8.soft Tissue	C49	soft tissue	Liposarcoma	+	22C3	non-TMB-H	MSS	Hom
RT0497	Tissue	Female	76	8.soft Tissue	C49	soft tissue	Liposarcoma			non-TMB-H	MSS
RT0498	Tissue	Female	46	8.soft Tissue	C49	soft tissue	Liposarcoma			non-TMB-H	MSS
RT0499	Tissue	Female	66	8.soft Tissue	C49	soft tissue	Gastrointestinal Stromal Tumor			TMB-H	MSS
RT0500	Tissue	Male	65	10.endocrine	C74	adrenal	Adrenocortical Carcinoma			TMB-H	MSS
RT0501	ctDNA	Male	44	10.endocrine	C74	adrenal	Adrenocortical Carcinoma			non-TMB-H
RT0502	Tissue	Female	37	4.reproductive	C56	ovary	Dysgerminoma	+	22C3	non-TMB-H	MSS	Het
RT0503	ctDNA	Male	53	1.head and neck	C06	head and neck	Neuroendocrine Carcinoma of other sites			TMB-H
RT0504	Tissue	Male	31	1.head and neck	C06	head and neck	Epithelial Tumours of Major Salivary Glands			non-TMB-H	MSS
RT0505	ctDNA	Male		1.head and neck	C06	head and neck	Epithelial Tumours of Major Salivary Glands			non-TMB-H		Het
RT0506	Tissue	Male	28	1.head and neck	C06	head and neck	Epithelial Tumours of Major Salivary Glands			non-TMB-H	MSS
RT0507	Tissue	Female	39	1.head and neck	C06	head and neck	Epithelial Tumours of Major Salivary Glands			non-TMB-H	MSS	Het
RT0508	ctDNA	Male	42	1.head and neck	C06	head and neck	Epithelial Tumours of Major Salivary Glands			non-TMB-H
RT0509	Tissue	Female	76	1.head and neck	C06	head and neck	Epithelial Tumours of Major Salivary Glands			TMB-H	MSS
RT0510	ctDNA	Male	38	1.head and neck	C06	head and neck	Epithelial Tumours of Major Salivary Glands	-	unknown
RT0511	Tissue	Female		1.head and neck	C06	head and neck	Epithelial Tumours of Major Salivary Glands			TMB-H	MSI-H
RT0512	ctDNA	Male	59	1.head and neck	C06	head and neck	Sinonasal Adenocarcinoma	+	unknown	non-TMB-H	MSS	Het
RT0513	Tissue	Female	63	1.head and neck	C06	head and neck	Myoepithelial Carcinoma			non-TMB-H	MSS
RT0514	Tissue	Female	80	1.head and neck	C06	head and neck	Clear Cell Odontogenic Carcinoma	+	22C3	non-TMB-H	MSS	Het
RT0515	Tissue	Female	25	1.head and neck	C06	head and neck	Salivary Adenocarcinoma	-	22C3	non-TMB-H	MSS	Het
RT0516	ctDNA	Male	56	1.head and neck	C06	head and neck	Salivary Adenocarcinoma			non-TMB-H
RT0517	Tissue	Male	55	1.head and neck	C06	head and neck	Mucoepidermoid Carcinoma			non-TMB-H	MSS	Het
RT0518	ctDNA	Female	66	1.head and neck	C06	head and neck	Salivary Adenocarcinoma			TMB-H		Het
RT0519	ctDNA	Male	62	1.head and neck	C06	head and neck	Salivary Adenocarcinoma			non-TMB-H
RT0520	ctDNA	Male	49	1.head and neck	C06	head and neck	Salivary Duct Carcinoma			non-TMB-H		Hom
RT0521	ctDNA	Male	35	1.head and neck	C06	head and neck	Salivary Duct Carcinoma	+	SP263	TMB-H		Het
RT0522	Tissue	Male	78	1.head and neck	C06	head and neck	Salivary Duct Carcinoma			TMB-H	MSS
RT0523	Tissue	Male	63	1.head and neck	C06	head and neck	Salivary Duct Carcinoma			non-TMB-H	MSS
RT0524	Tissue	Male	32	1.head and neck	C06	head and neck	Adenoid Cystic Carcinoma			non-TMB-H	MSS
RT0525	ctDNA	Female	63	1.head and neck	C06	head and neck	Adenoid Cystic Carcinoma			non-TMB-H		Het
RT0526	ctDNA	Male	57	1.head and neck	C06	head and neck	Adenoid Cystic Carcinoma			non-TMB-H	MSS
RT0527	Tissue	Male	47	1.head and neck	C06	head and neck	Adenoid Cystic Carcinoma			non-TMB-H	MSS
RT0528	ctDNA	Female	62	1.head and neck	C06	head and neck	Adenoid Cystic Carcinoma					Hom
RT0529	Tissue	Male	62	1.head and neck	C06	head and neck	Adenoid Cystic Carcinoma			non-TMB-H	MSS	Het
RT0530	Tissue	Female	62	1.head and neck	C06	head and neck	Adenoid Cystic Carcinoma	-	22C3	non-TMB-H	MSS	Het
RT0531	Tissue	Male	31	1.head and neck	C06	head and neck	Adenoid Cystic Carcinoma	-	22C3	non-TMB-H	MSS	Het
RT0532	Tissue	Male	48	1.head and neck	C06	head and neck	Adenoid Cystic Carcinoma	-	22C3	non-TMB-H	MSS	Het
RT0533	Tissue	Male	39	1.head and neck	C06	head and neck	Adenoid Cystic Carcinoma			non-TMB-H	MSS	Het
RT0534	Tissue	Female	64	4.reproductive	C52, C51	vulva/vagina	Squamous Cell Carcinoma of the Vulva/Vagina	-	unknown	non-TMB-H	MSS
RT0535	ctDNA	Female	39	4.reproductive	C52, C51	vulva/vagina	Squamous Cell Carcinoma of the Vulva/Vagina			non-TMB-H
RT0536	ctDNA	Female		4.reproductive	C52, C51	vulva/vagina	Squamous Cell Carcinoma of the Vulva/Vagina			non-TMB-H
RT0537	ctDNA	Female	54	4.reproductive	C52, C51	vulva/vagina	Squamous Cell Carcinoma of the Vulva/Vagina			non-TMB-H
RT0538	ctDNA	Female		4.reproductive	C52, C51	vulva/vagina	Squamous Cell Carcinoma of the Vulva/Vagina					Het
RT0539	Tissue	Female	45	4.reproductive	C52, C51	vulva/vagina	Squamous Cell Carcinoma of the Vulva/Vagina			non-TMB-H	MSS
RT0540	ctDNA	Female	56	4.reproductive	C52, C51	vulva/vagina	Vaginal Adenocarcinoma			non-TMB-H
RT0541	ctDNA	Male	37	11.neural	C72,C70	brain	Malignant Peripheral Nerve Sheath Tumor			non-TMB-H
RT0542	Tissue	Female	55	6.multiple system	C45,C48	pleura, Peritonea	Pleural Mesothelioma	-	22C3	non-TMB-H	MSS	Het
RT0543	Pleural effusion	Male	68	6.multiple system	C45,C48	pleura, Peritonea	Pleural Mesothelioma			non-TMB-H	MSS	Het
RT0544	Tissue	Male	60	6.multiple system	C45,C48	pleura, Peritonea	Pleural Mesothelioma	-	22C3	non-TMB-H	MSS	Het
RT0545	ctDNA	Male		6.multiple system	C45,C48	pleura, Peritonea	Pleural Mesothelioma			non-TMB-H	MSS	Het
RT0546	Tissue	Female	50	6.multiple system	C45,C48	pleura, Peritonea	Pleural Mesothelioma			non-TMB-H	MSS
RT0547	ctDNA	Male	60	6.multiple system	C45,C48	pleura, Peritonea	Pleural Mesothelioma					Het
RT0548	Tissue	Male	45	6.multiple system	C45,C48	pleura, Peritonea	Pleural Mesothelioma	-	22C3	non-TMB-H	MSS	Het
RT0549	ctDNA	Male	61	6.multiple system	C45,C48	pleura, Peritonea	Pleural Mesothelioma			non-TMB-H
RT0550	Tissue	Female	56	6.multiple system	C45,C48	pleura, Peritonea	Pleural Mesothelioma	-	22C3	non-TMB-H	MSS	Het
RT0551	ctDNA	Male	63	6.multiple system	C45,C48	pleura, Peritonea	Pleural Mesothelioma	+	unknown	non-TMB-H
RT0552	Tissue	Male	67	6.multiple system	C45,C48	pleura, Peritonea	Pleural Mesothelioma			TMB-H	MSS	Het
RT0553	Tissue	Male	56	6.multiple system	C45,C48	pleura, Peritonea	Pleural Mesothelioma	+	22C3	non-TMB-H	MSS	Hom
RT0554	Tissue	Male	53	6.multiple system	C45,C48	pleura, Peritonea	Pleural Mesothelioma			non-TMB-H	MSS	Hom
RT0555	Tissue	Male	42	6.multiple system	C45,C48	pleura, Peritonea	Pleural Mesothelioma			non-TMB-H	MSS
RT0556	Tissue	Male	60	3.respiratory	C37	thymus	Malignant Thymoma			non-TMB-H	MSS
RT0557	Tissue	Male	28	3.respiratory	C37	thymus	Malignant Thymoma					Het
RT0558	Tissue	Male	35	3.respiratory	C37	thymus	Malignant Thymoma	-	22C3	non-TMB-H	MSS	Het
RT0559	ctDNA	Male	21	3.respiratory	C37	thymus	Malignant Thymoma			non-TMB-H
RT0560	Tissue	Female	43	3.respiratory	C37	thymus	Malignant Thymoma			non-TMB-H	MSS
RT0561	Tissue	Female	49	3.respiratory	C37	thymus	Malignant Thymoma	+	22C3	non-TMB-H	MSS	Het
RT0562	Tissue	Female	58	3.respiratory	C37	thymus	Malignant Thymoma			non-TMB-H	MSS
RT0563	Tissue	Male	62	3.respiratory	C37	thymus	Malignant Thymoma			non-TMB-H	MSS	Het
RT0564	Tissue	Male	70	3.respiratory	C37	thymus	Malignant Thymoma	+	SP263	non-TMB-H	MSS	Het
RT0565	Pleural effusion	Male	54	3.respiratory	C37	thymus	Malignant Thymoma			TMB-H
RT0566	ctDNA	Male	61	3.respiratory	C37	thymus	Malignant Thymoma			non-TMB-H
RT0567	Tissue	Male	47	3.respiratory	C37	thymus	Malignant Thymoma	+	unknown
RT0568	Tissue	Male	61	3.respiratory	C37	thymus	Malignant Thymoma			non-TMB-H	MSS
RT0569	Tissue	Male	35	3.respiratory	C37	thymus	Malignant Thymoma	-	22C3	non-TMB-H	MSS	Het
RT0570	Tissue	Male	59	3.respiratory	C37	thymus	Malignant Thymoma			non-TMB-H	MSS
RT0571	Tissue	Female	53	3.respiratory	C37	thymus	Malignant Thymoma			non-TMB-H	MSS
RT0572	ctDNA	Male	59	3.respiratory	C37	thymus	Malignant Thymoma			non-TMB-H
RT0573	Tissue	Male	64	3.respiratory	C37	thymus	Malignant Thymoma			non-TMB-H	MSS
RT0574	ctDNA	Male	26	3.respiratory	C37	thymus	Malignant Thymoma			non-TMB-H	MSS	Het
RT0575	Tissue	Male	66	3.respiratory	C37	thymus	Malignant Thymoma				MSS
RT0576	Tissue	Male	52	3.respiratory	C37	thymus	Malignant Thymoma			non-TMB-H	MSS
RT0577	ctDNA	Male	15	3.respiratory	C37	thymus	Malignant Thymoma			non-TMB-H
RT0578	Tissue	Female	39	3.respiratory	C37	thymus	Malignant Thymoma			non-TMB-H	MSS
RT0579	Tissue	Female	32	3.respiratory	C37	thymus	Malignant Thymoma	-	unknown	non-TMB-H	MSS
RT0580	ctDNA	Female	38	3.respiratory	C37	thymus	Malignant Thymoma			TMB-H	MSS	Hom
RT0581	Tissue	Male	46	3.respiratory	C37	thymus	Malignant Thymoma	+	SP263	non-TMB-H	MSS	Het
RT0582	ctDNA	Male	58	3.respiratory	C37	thymus	Malignant Thymoma			non-TMB-H	MSS	Hom
RT0583	ctDNA	Female	54	3.respiratory	C37	thymus	Malignant Thymoma			non-TMB-H	MSS
RT0584	ctDNA	Male	48	3.respiratory	C37	thymus	Malignant Thymoma			non-TMB-H
RT0585	Tissue	Male	62	3.respiratory	C37	thymus	Malignant Thymoma			non-TMB-H	MSS	Het
RT0586	Tissue	Female	55	3.respiratory	C37	thymus	Malignant Thymoma			TMB-H	MSS
RT0587	Tissue	Male	59	1.head and neck	C69	eys	Eye			non-TMB-H	MSS	Het
RT0588	ctDNA	Male	57	4.reproductive	C60	penile	Penile Squamous Cell Carcinoma			TMB-H
RT0589	Tissue	Female	55	11.neural	C72,C70	brain	Malignant Tumors of Spinal Cord, Cranial Nerve and other parts of Central Nervous System			non-TMB-H	MSS
RT0590	Tissue	Male	60	11.neural	C72,C70	brain	Malignant Tumors of Spinal Cord, Cranial Nerve and other parts of Central Nervous System			non-TMB-H	MSS
RT0591	Tissue	Female	68	11.neural	C72,C70	brain	Malignant Tumors of Spinal Cord, Cranial Nerve and other parts of Central Nervous System			non-TMB-H	MSS
RT0592	Tissue	Female	53	11.neural	C72,C70	brain	Malignant Tumors of Spinal Cord, Cranial Nerve and other parts of Central Nervous System			non-TMB-H	MSS
RT0593	Tissue	Male	33	11.neural	C72,C70	brain	Malignant Tumors of Spinal Cord, Cranial Nerve and other parts of Central Nervous System			TMB-H	MSI-H
RT0594	Tissue	Male	39	11.neural	C72,C70	brain	Malignant Tumors of Spinal Cord, Cranial Nerve and other parts of Central Nervous System			non-TMB-H	MSS
RT0595	ctDNA	Female	57	11.neural	C72,C70	brain	Malignant Tumors of Spinal Cord, Cranial Nerve and other parts of Central Nervous System			non-TMB-H		Hom
RT0596	Tissue	Male	58	11.neural	C72,C70	brain	Malignant Tumors of Spinal Cord, Cranial Nerve and other parts of Central Nervous System			non-TMB-H	MSS
RT0597	Tissue	Male	57	11.neural	C72,C70	brain	Malignant Tumors of Spinal Cord, Cranial Nerve and other parts of Central Nervous System	+	22C3	non-TMB-H	MSS
RT0598	Tissue	Female	50	11.neural	C72,C70	brain	Malignant Tumors of Spinal Cord, Cranial Nerve and other parts of Central Nervous System			non-TMB-H	MSS
RT0599	Tissue	Male	60	11.neural	C72,C70	brain	Malignant Tumors of Spinal Cord, Cranial Nerve and other parts of Central Nervous System			non-TMB-H	MSS
RT0600	Tissue	Male	80	11.neural	C72,C70	brain	Malignant Tumors of Spinal Cord, Cranial Nerve and other parts of Central Nervous System			non-TMB-H	MSS
RT0601	Tissue	Male	37	11.neural	C72,C70	brain	Malignant Tumors of Spinal Cord, Cranial Nerve and other parts of Central Nervous System			non-TMB-H	MSS
RT0602	Tissue	Male	10	11.neural	C72,C70	brain	Malignant Tumors of Spinal Cord, Cranial Nerve and other parts of Central Nervous System			TMB-H	MSI-H
RT0603	Tissue	Female	57	11.neural	C72,C70	brain	Malignant Tumors of Spinal Cord, Cranial Nerve and other parts of Central Nervous System			non-TMB-H	MSS
RT0604	Tissue	Female	28	11.neural	C72,C70	brain	Malignant Tumors of Spinal Cord, Cranial Nerve and other parts of Central Nervous System			non-TMB-H	MSS
RT0605	Tissue	Female	62	11.neural	C72,C70	brain	Malignant Tumors of Spinal Cord, Cranial Nerve and other parts of Central Nervous System			non-TMB-H	MSS
RT0606	Tissue	Male	27	11.neural	C72,C70	brain	Malignant Tumors of Spinal Cord, Cranial Nerve and other parts of Central Nervous System			non-TMB-H	MSS
RT0607	Tissue	Male	60	11.neural	C72,C70	brain	Malignant Tumors of Spinal Cord, Cranial Nerve and other parts of Central Nervous System	-	22C3	TMB-H	MSS	Hom
RT0608	Tissue	Male	24	11.neural	C72,C70	brain	Malignant Tumors of Spinal Cord, Cranial Nerve and other parts of Central Nervous System			non-TMB-H	MSS
RT0609	Tissue	Female	53	11.neural	C72,C70	brain	Malignant Tumors of Spinal Cord, Cranial Nerve and other parts of Central Nervous System			non-TMB-H	MSS
RT0610	Tissue	Male	72	11.neural	C72,C70	brain	Malignant Tumors of Spinal Cord, Cranial Nerve and other parts of Central Nervous System	-	22C3	non-TMB-H	MSS	Het
RT0611	Tissue	Male	32	11.neural	C72,C70	brain	Malignant Tumors of Spinal Cord, Cranial Nerve and other parts of Central Nervous System			non-TMB-H	MSS
RT0612	Tissue	Female	27	11.neural	C72,C70	brain	Malignant Tumors of Spinal Cord, Cranial Nerve and other parts of Central Nervous System			non-TMB-H	MSS
RT0613	Tissue	Male	46	11.neural	C72,C70	brain	Malignant Tumors of Spinal Cord, Cranial Nerve and other parts of Central Nervous System			non-TMB-H	MSS
RT0614	Tissue	Female	28	11.neural	C72,C70	brain	Malignant Tumors of Spinal Cord, Cranial Nerve and other parts of Central Nervous System			non-TMB-H	MSS
RT0615	Tissue	Male	61	11.neural	C72,C70	brain	Malignant Tumors of Spinal Cord, Cranial Nerve and other parts of Central Nervous System			non-TMB-H	MSS	Het
RT0616	Tissue	Male	34	11.neural	C72,C70	brain	Malignant Tumors of Spinal Cord, Cranial Nerve and other parts of Central Nervous System			TMB-H	MSS
RT0617	Tissue	Female	54	11.neural	C72,C70	brain	Malignant Tumors of Spinal Cord, Cranial Nerve and other parts of Central Nervous System			non-TMB-H	MSS
RT0618	Tissue	Female	44	11.neural	C72,C70	brain	Malignant Tumors of Spinal Cord, Cranial Nerve and other parts of Central Nervous System			non-TMB-H	MSS
RT0619	Tissue	Male	61	11.neural	C72,C70	brain	Malignant Tumors of Spinal Cord, Cranial Nerve and other parts of Central Nervous System			non-TMB-H	MSS
RT0620	Tissue	Male	43	11.neural	C72,C70	brain	Malignant Tumors of Spinal Cord, Cranial Nerve and other parts of Central Nervous System			TMB-H	MSS
RT0621	Tissue	Male	49	11.neural	C72,C70	brain	Malignant Tumors of Spinal Cord, Cranial Nerve and other parts of Central Nervous System			non-TMB-H	MSS
RT0622	Tissue	Male	37	11.neural	C72,C70	brain	Malignant Tumors of Spinal Cord, Cranial Nerve and other parts of Central Nervous System	+	22C3	non-TMB-H	MSS
RT0623	Tissue	Male	56	11.neural	C72,C70	brain	Malignant Tumors of Spinal Cord, Cranial Nerve and other parts of Central Nervous System			non-TMB-H	MSS	Hom
RT0624	Tissue	Female	35	11.neural	C72,C70	brain	Malignant Tumors of Spinal Cord, Cranial Nerve and other parts of Central Nervous System			non-TMB-H	MSS
RT0625	ctDNA	Male	63	11.neural	C72,C70	brain	Malignant Tumors of Spinal Cord, Cranial Nerve and other parts of Central Nervous System			TMB-H
RT0626	Tissue	Female	42	11.neural	C72,C70	brain	Malignant Tumors of Spinal Cord, Cranial Nerve and other parts of Central Nervous System			non-TMB-H	MSS
RT0627	Tissue	Male	56	11.neural	C72,C70	brain	Malignant Tumors of Spinal Cord, Cranial Nerve and other parts of Central Nervous System			non-TMB-H	MSS
RT0628	Tissue	Female	55	11.neural	C72,C70	brain	Malignant Tumors of Spinal Cord, Cranial Nerve and other parts of Central Nervous System			non-TMB-H	MSS
RT0629	Tissue	Female	5	11.neural	C72,C70	brain	Malignant Tumors of Spinal Cord, Cranial Nerve and other parts of Central Nervous System			non-TMB-H	MSS
RT0630	Tissue	Female	42	11.neural	C72,C70	brain	Malignant Tumors of Spinal Cord, Cranial Nerve and other parts of Central Nervous System			non-TMB-H	MSS
RT0631	Tissue	Female	46	11.neural	C72,C70	brain	Malignant Tumors of Spinal Cord, Cranial Nerve and other parts of Central Nervous System			non-TMB-H	MSS
RT0632	Tissue	Male	56	11.neural	C72,C70	brain	Malignant Tumors of Spinal Cord, Cranial Nerve and other parts of Central Nervous System	-	22C3	non-TMB-H	MSS	Het
RT0633	Tissue	Male	55	11.neural	C72,C70	brain	Malignant Tumors of Spinal Cord, Cranial Nerve and other parts of Central Nervous System	-	22C3	TMB-H	MSS	Het
RT0634	Tissue	Male	46	11.neural	C72,C70	brain	Malignant Tumors of Spinal Cord, Cranial Nerve and other parts of Central Nervous System			non-TMB-H	MSS
RT0635	Tissue	Male	44	11.neural	C72,C70	brain	Malignant Tumors of Spinal Cord, Cranial Nerve and other parts of Central Nervous System			non-TMB-H	MSS
RT0636	Tissue	Male	58	11.neural	C72,C70	brain	Malignant Tumors of Spinal Cord, Cranial Nerve and other parts of Central Nervous System			non-TMB-H	MSS
RT0637	Tissue	Male	29	11.neural	C72,C70	brain	Malignant Tumors of Spinal Cord, Cranial Nerve and other parts of Central Nervous System			non-TMB-H	MSS
RT0638	Tissue	Female	55	11.neural	C72,C70	brain	Malignant Tumors of Spinal Cord, Cranial Nerve and other parts of Central Nervous System			non-TMB-H	MSS
RT0639	Tissue	Female	48	11.neural	C72,C70	brain	Malignant Tumors of Spinal Cord, Cranial Nerve and other parts of Central Nervous System			TMB-H	MSI-H
RT0640	Tissue	Female	39	11.neural	C72,C70	brain	Malignant Tumors of Spinal Cord, Cranial Nerve and other parts of Central Nervous System			non-TMB-H	MSS
RT0641	Tissue	Female	26	11.neural	C72,C70	brain	Malignant Tumors of Spinal Cord, Cranial Nerve and other parts of Central Nervous System			non-TMB-H	MSS
RT0642	Tissue	Male	7	11.neural	C72,C70	brain	Malignant Tumors of Spinal Cord, Cranial Nerve and other parts of Central Nervous System			TMB-H	MSI-H
RT0643	Tissue	Female	30	11.neural	C72,C70	brain	Malignant Tumors of Spinal Cord, Cranial Nerve and other parts of Central Nervous System			non-TMB-H	MSS
RT0644	Tissue	Female	32	11.neural	C72,C70	brain	Malignant Tumors of Spinal Cord, Cranial Nerve and other parts of Central Nervous System					Het
RT0645	Tissue	Female	8	11.neural	C72,C70	brain	Malignant Tumors of Spinal Cord, Cranial Nerve and other parts of Central Nervous System			TMB-H	MSI-H
RT0646	Tissue	Male	18	11.neural	C72,C70	brain	Malignant Tumors of Spinal Cord, Cranial Nerve and other parts of Central Nervous System			non-TMB-H	MSS
RT0647	Tissue	Male	46	11.neural	C72,C70	brain	Malignant Tumors of Spinal Cord, Cranial Nerve and other parts of Central Nervous System			non-TMB-H	MSS
RT0648	Tissue	Male	66	11.neural	C72,C70	brain	Malignant Tumors of Spinal Cord, Cranial Nerve and other parts of Central Nervous System			non-TMB-H	MSS
RT0649	Tissue	Female	47	11.neural	C72,C70	brain	Malignant Tumors of Spinal Cord, Cranial Nerve and other parts of Central Nervous System			non-TMB-H	MSS
RT0650	Tissue	Male	68	11.neural	C72,C70	brain	Malignant Tumors of Spinal Cord, Cranial Nerve and other parts of Central Nervous System			TMB-H	MSS	Het
RT0651	Tissue	Male	38	11.neural	C72,C70	brain	Malignant Tumors of Spinal Cord, Cranial Nerve and other parts of Central Nervous System			non-TMB-H	MSS
RT0652	Tissue	Male	51	11.neural	C72,C70	brain	Malignant Tumors of Spinal Cord, Cranial Nerve and other parts of Central Nervous System			non-TMB-H	MSS
RT0653	Tissue	Male	50	11.neural	C72,C70	brain	Malignant Tumors of Spinal Cord, Cranial Nerve and other parts of Central Nervous System			non-TMB-H	MSS
RT0654	Tissue	Female	49	11.neural	C72,C70	brain	Malignant Tumors of Spinal Cord, Cranial Nerve and other parts of Central Nervous System			non-TMB-H	MSS
RT0655	Tissue	Female	9	11.neural	C72,C70	brain	Malignant Tumors of Spinal Cord, Cranial Nerve and other parts of Central Nervous System			non-TMB-H	MSS	Het
RT0656	Tissue	Female	36	11.neural	C72,C70	brain	Malignant Tumors of Spinal Cord, Cranial Nerve and other parts of Central Nervous System			non-TMB-H	MSS
RT0657	Tissue	Female	21	11.neural	C72,C70	brain	Malignant Tumors of Spinal Cord, Cranial Nerve and other parts of Central Nervous System			non-TMB-H	MSS
RT0658	Tissue	Male	44	11.neural	C72,C70	brain	Malignant Tumors of Spinal Cord, Cranial Nerve and other parts of Central Nervous System			non-TMB-H	MSS
RT0659	Tissue	Male	33	11.neural	C72,C70	brain	Malignant Tumors of Spinal Cord, Cranial Nerve and other parts of Central Nervous System			non-TMB-H	MSS
RT0660	Tissue	Female	53	11.neural	C72,C70	brain	Malignant Tumors of Spinal Cord, Cranial Nerve and other parts of Central Nervous System			non-TMB-H	MSS
RT0661	Tissue	Female	27	11.neural	C72,C70	brain	Malignant Tumors of Spinal Cord, Cranial Nerve and other parts of Central Nervous System			non-TMB-H
RT0662	Tissue	Female	56	11.neural	C72,C70	brain	Malignant Tumors of Spinal Cord, Cranial Nerve and other parts of Central Nervous System			non-TMB-H	MSS
RT0663	Tissue	Male	40	11.neural	C72,C70	brain	Malignant Tumors of Spinal Cord, Cranial Nerve and other parts of Central Nervous System			non-TMB-H	MSS
RT0664	Tissue	Female	4	11.neural	C72,C70	brain	Malignant Tumors of Spinal Cord, Cranial Nerve and other parts of Central Nervous System			TMB-H	MSI-H
RT0665	Tissue	Female	9	11.neural	C72,C70	brain	Malignant Tumors of Spinal Cord, Cranial Nerve and other parts of Central Nervous System			non-TMB-H	MSS
RT0666	Tissue	Male	29	11.neural	C72,C70	brain	Malignant Tumors of Spinal Cord, Cranial Nerve and other parts of Central Nervous System			non-TMB-H	MSS
RT0667	Tissue	Female	56	11.neural	C72,C70	brain	Malignant Tumors of Spinal Cord, Cranial Nerve and other parts of Central Nervous System			non-TMB-H	MSS
RT0668	CSF	Female	7	11.neural	C72,C70	brain	Malignant Tumors of Spinal Cord, Cranial Nerve and other parts of Central Nervous System			non-TMB-H	MSI-H
RT0669	Tissue	Male	42	11.neural	C72,C70	brain	Malignant Tumors of Spinal Cord, Cranial Nerve and other parts of Central Nervous System			TMB-H	MSS
RT0670	Tissue	Female	26	11.neural	C72,C70	brain	Malignant Tumors of Spinal Cord, Cranial Nerve and other parts of Central Nervous System			non-TMB-H	MSS
RT0671	Tissue	Male	50	11.neural	C72,C70	brain	Malignant Tumors of Spinal Cord, Cranial Nerve and other parts of Central Nervous System			non-TMB-H	MSS
RT0672	ctDNA	Male	48	11.neural	C72,C70	brain	Malignant Tumors of Spinal Cord, Cranial Nerve and other parts of Central Nervous System			non-TMB-H		Het
RT0673	Tissue	Male	64	11.neural	C72,C70	brain	Malignant Tumors of Spinal Cord, Cranial Nerve and other parts of Central Nervous System			non-TMB-H	MSS
RT0674	Tissue	Male	56	11.neural	C72,C70	brain	Malignant Tumors of Spinal Cord, Cranial Nerve and other parts of Central Nervous System			TMB-H	MSS
RT0675	Tissue	Male	50	11.neural	C72,C70	brain	Malignant Tumors of Spinal Cord, Cranial Nerve and other parts of Central Nervous System			non-TMB-H	MSS
RT0676	Tissue	Female	52	11.neural	C72,C70	brain	Malignant Tumors of Spinal Cord, Cranial Nerve and other parts of Central Nervous System			non-TMB-H	MSI-H
RT0677	Tissue	Male	38	11.neural	C72,C70	brain	Malignant Tumors of Spinal Cord, Cranial Nerve and other parts of Central Nervous System			non-TMB-H	MSS
RT0678	Tissue	Female		11.neural	C72,C70	brain	Malignant Tumors of Spinal Cord, Cranial Nerve and other parts of Central Nervous System			non-TMB-H	MSS	Het
RT0679	Tissue	Female	39	11.neural	C72,C70	brain	Malignant Tumors of Spinal Cord, Cranial Nerve and other parts of Central Nervous System			non-TMB-H	MSS
RT0680	Tissue	Female	34	11.neural	C72,C70	brain	Malignant Tumors of Spinal Cord, Cranial Nerve and other parts of Central Nervous System			non-TMB-H	MSS
RT0681	Tissue	Female	57	11.neural	C72,C70	brain	Malignant Tumors of Spinal Cord, Cranial Nerve and other parts of Central Nervous System			non-TMB-H	MSS
RT0682	Tissue	Male	42	11.neural	C72,C70	brain	Malignant Tumors of Spinal Cord, Cranial Nerve and other parts of Central Nervous System			non-TMB-H	MSS
RT0683	Tissue	Male	34	11.neural	C72,C70	brain	Malignant Tumors of Spinal Cord, Cranial Nerve and other parts of Central Nervous System			non-TMB-H	MSS
RT0684	Tissue	Female	33	11.neural	C72,C70	brain	Malignant Tumors of Spinal Cord, Cranial Nerve and other parts of Central Nervous System			non-TMB-H	MSS
RT0685	Tissue	Male	28	11.neural	C72,C70	brain	Malignant Tumors of Spinal Cord, Cranial Nerve and other parts of Central Nervous System			non-TMB-H	MSS
RT0686	Tissue	Female	65	11.neural	C80,C76	unknown	Cancer of Unknown Primary			non-TMB-H	MSS
RT0687	Tissue	Male	63	11.neural	C80,C76	unknown	Cancer of Unknown Primary	+	22C3	non-TMB-H	MSS
RT0688	Tissue	Male	51	11.neural	C80,C76	unknown	Cancer of Unknown Primary			non-TMB-H	MSS
RT0689	Tissue	Female	31	11.neural	C80,C76	unknown	Cancer of Unknown Primary			non-TMB-H	MSS
RT0690	Tissue	Male	36	11.neural	C72,C70	brain	Malignant Tumors of Spinal Cord, Cranial Nerve and other parts of Central Nervous System			non-TMB-H	MSS
RT0691	Tissue	Male	58	11.neural	C72,C70	brain	Malignant Tumors of Spinal Cord, Cranial Nerve and other parts of Central Nervous System			non-TMB-H	MSS
RT0692	Tissue	Male	52	11.neural	C72,C70	brain	Malignant Tumors of Spinal Cord, Cranial Nerve and other parts of Central Nervous System			non-TMB-H	MSS
RT0693	Tissue	Female	40	11.neural	C72,C70	brain	Malignant Tumors of Spinal Cord, Cranial Nerve and other parts of Central Nervous System			TMB-H	MSS
RT0694	Tissue	Female	51	11.neural	C72,C70	brain	Malignant Tumors of Spinal Cord, Cranial Nerve and other parts of Central Nervous System			non-TMB-H	MSS
RT0695	Tissue	Male	6	11.neural	C72,C70	brain	Gliomatosis Cerebri			non-TMB-H	MSI-H
RT0696	Tissue	Male	23	11.neural	C72,C70	brain	Gliomatosis Cerebri			non-TMB-H	MSS
RT0697	Tissue	Male	11	11.neural	C72,C70	brain	Gliomatosis Cerebri			TMB-H	MSI-H
RT0698	Tissue	Male	1	11.neural	C72,C70	brain	Pilocytic and Pilomixoid Astrocytoma			TMB-H	MSI-H
RT0699	Tissue	Male	1	11.neural	C72,C70	brain	Pilocytic and Pilomixoid Astrocytoma			non-TMB-H	MSI-H
RT0700	Tissue	Female	12	11.neural	C72,C70	brain	Pilocytic and Pilomixoid Astrocytoma			TMB-H	MSI-H
RT0701	Tissue	Female	6	11.neural	C72,C70	brain	Pilocytic and Pilomixoid Astrocytoma			TMB-H	MSI-H
RT0702	Tissue	Male	1	11.neural	C72,C70	brain	Pilocytic and Pilomixoid Astrocytoma			TMB-H	MSI-H
RT0703	Tissue	Male	4	11.neural	C72,C70	brain	Pilocytic and Pilomixoid Astrocytoma			TMB-H	MSI-H
RT0704	Tissue	Female	11	11.neural	C72,C70	brain	Pilocytic and Pilomixoid Astrocytoma			non-TMB-H	MSS	Het
RT0705	Tissue	Male	2	11.neural	C72,C70	brain	Pilocytic and Pilomixoid Astrocytoma			TMB-H	MSI-H
RT0706	Tissue	Male	5	11.neural	C72,C70	brain	Pilocytic and Pilomixoid Astrocytoma			non-TMB-H	MSI-H
RT0707	Tissue	Male	38	11.neural	C72,C70	brain	Gliomatosis Cerebri			non-TMB-H	MSS
RT0708	Tissue	Female	10	11.neural	C72,C70	brain	Malignant Tumors of Spinal Cord, Cranial Nerve and other parts of Central Nervous System			non-TMB-H	MSS	Hom
RT0709	Tissue	Female	64	11.neural	C72,C70	brain	Malignant Tumors of Spinal Cord, Cranial Nerve and other parts of Central Nervous System	-	22C3	non-TMB-H	MSS	Het
RT0710	Tissue	Male	10	11.neural	C72,C70	brain	Malignant Tumors of Spinal Cord, Cranial Nerve and other parts of Central Nervous System			non-TMB-H	MSS	Hom
RT0711	Tissue	Male	54	11.neural	C72,C70	brain	Malignant Tumors of Spinal Cord, Cranial Nerve and other parts of Central Nervous System			non-TMB-H	MSS
RT0712	Tissue	Male	61	11.neural	C72,C70	brain	Malignant Tumors of Spinal Cord, Cranial Nerve and other parts of Central Nervous System			TMB-H	MSS	Het
RT0713	Tissue	Female	3	11.neural	C72,C70	brain	Malignant Tumor of Cerebrospinal Membrane			non-TMB-H	MSS	Het
RT0714	Tissue	Male	59	11.neural	C72,C70	brain	Gliomatosis Cerebri			TMB-H	MSI-H	Het
RT0715	Tissue	Male	57	11.neural	C72,C70	brain	Gliomatosis Cerebri			non-TMB-H	MSS
RT0716	Tissue	Female	54	11.neural	C72,C70	brain	Gliomatosis Cerebri			non-TMB-H	MSS
RT0717	Tissue	Female	47	11.neural	C72,C70	brain	Gliomatosis Cerebri			non-TMB-H	MSS	Hom
RT0718	Tissue	Male	43	11.neural	C72,C70	brain	Gliomatosis Cerebri			non-TMB-H	MSS	Hom
RT0719	Tissue	Male	52	11.neural	C72,C70	brain	Gliomatosis Cerebri			non-TMB-H	MSS
RT0720	Tissue	Male	18	11.neural	C72,C70	brain	Gliomatosis Cerebri			non-TMB-H	MSS
RT0721	Tissue	Male	11	11.neural	C72,C70	brain	Gliomatosis Cerebri			TMB-H	MSI-H
RT0722	Tissue	Female	7	11.neural	C72,C70	brain	Gliomatosis Cerebri			non-TMB-H	MSI-H
RT0723	Tissue	Female	32	11.neural	C72,C70	brain	Gliomatosis Cerebri			non-TMB-H	MSS	Het
RT0724	Tissue	Female	58	11.neural	C72,C70	brain	Gliomatosis Cerebri			non-TMB-H	MSS
RT0725	Tissue	Female	46	11.neural	C72,C70	brain	Gliomatosis Cerebri			non-TMB-H	MSS
RT0726	Tissue	Female	65	11.neural	C72,C70	brain	Gliomatosis Cerebri			non-TMB-H	MSS
RT0727	Tissue	Female	50	11.neural	C72,C70	brain	Gliomatosis Cerebri	+	22C3	non-TMB-H	MSS	Hom
RT0728	Tissue	Male	51	11.neural	C72,C70	brain	High-Grade Glioma(NOS)			non-TMB-H	MSS
RT0729	Tissue	Female	39	11.neural	C72,C70	brain	High-Grade Glioma(NOS)			non-TMB-H	MSS
RT0730	Tissue	Male	81	11.neural	C72,C70	brain	High-Grade Glioma(NOS)			non-TMB-H	MSS
RT0731	Tissue	Male	37	11.neural	C72,C70	brain	High-Grade Glioma(NOS)			non-TMB-H	MSS	Het
RT0732	Tissue	Female	33	11.neural	C72,C70	brain	Anaplastic Oligodendroglioma			non-TMB-H	MSS
RT0733	Tissue	Female	36	11.neural	C72,C70	brain	Anaplastic Oligodendroglioma			non-TMB-H	MSS
RT0734	Tissue	Female	56	11.neural	C72,C70	brain	Anaplastic Oligodendroglioma			non-TMB-H	MSS
RT0735	Tissue	Female	10	11.neural	C72,C70	brain	Anaplastic Oligoastrocytoma			TMB-H	MSI-H
RT0736	Tissue	Female	52	11.neural	C72,C70	brain	Anaplastic Astrocytoma			non-TMB-H	MSS
RT0737	Tissue	Female	69	11.neural	C72,C70	brain	Anaplastic Astrocytoma			non-TMB-H	MSS
RT0738	Tissue	Male	55	11.neural	C72,C70	brain	Anaplastic Astrocytoma			non-TMB-H	MSS
RT0739	Tissue	Male	11	11.neural	C72,C70	brain	Anaplastic Astrocytoma			TMB-H	MSI-H
RT0740	Tissue	Female	4	11.neural	C72,C70	brain	Anaplastic Astrocytoma			non-TMB-H	MSS
RT0741	Tissue	Female	71	11.neural	C72,C70	brain	Anaplastic Astrocytoma			non-TMB-H	MSS
RT0742	Tissue	Male	56	11.neural	C72,C70	brain	Glioblastoma			non-TMB-H	MSS
RT0743	Tissue	Male	62	11.neural	C72,C70	brain	Glioblastoma			non-TMB-H	MSS
RT0744	Tissue	Male	61	11.neural	C72,C70	brain	Glioblastoma			non-TMB-H	MSS
RT0745	Tissue	Male	71	11.neural	C72,C70	brain	Glioblastoma			non-TMB-H	MSS	Het
RT0746	Tissue	Male	55	11.neural	C72,C70	brain	Glioblastoma			non-TMB-H	MSS
RT0747	Tissue	Female	68	11.neural	C72,C70	brain	Glioblastoma			TMB-H	MSS
RT0748	Tissue	Female	30	11.neural	C72,C70	brain	Glioblastoma			non-TMB-H	MSS
RT0749	Tissue	Female	5	11.neural	C72,C70	brain	Glioblastoma			TMB-H	MSI-H
RT0750	Tissue	Female	69	11.neural	C72,C70	brain	Glioblastoma			non-TMB-H	MSS
RT0751	Tissue	Male	12	11.neural	C72,C70	brain	Glioblastoma			TMB-H	MSI-H
RT0752	Tissue	Male	61	11.neural	C72,C70	brain	Glioblastoma			non-TMB-H	MSS
RT0753	Tissue	Male	47	11.neural	C72,C70	brain	Glioblastoma			non-TMB-H	MSS
RT0754	Tissue	Male	63	11.neural	C72,C70	brain	Glioblastoma			non-TMB-H	MSS
RT0755	Tissue	Female	60	11.neural	C72,C70	brain	Glioblastoma			non-TMB-H	MSS
RT0756	Tissue	Female	47	11.neural	C72,C70	brain	Glioblastoma			non-TMB-H	MSS
RT0757	Tissue	Male	47	11.neural	C72,C70	brain	Glioblastoma			non-TMB-H	MSS
RT0758	Tissue	Female	54	11.neural	C72,C70	brain	Glioblastoma			non-TMB-H	MSS
RT0759	Tissue	Male	38	11.neural	C72,C70	brain	Glioblastoma			non-TMB-H	MSS
RT0760	Tissue	Male	58	11.neural	C72,C70	brain	Glioblastoma			non-TMB-H	MSS
RT0761	Tissue	Male	30	11.neural	C72,C70	brain	Glioblastoma			non-TMB-H	MSS
RT0762	Tissue	Female	40	11.neural	C72,C70	brain	Glioblastoma			non-TMB-H	MSS
RT0763	Tissue	Female	65	11.neural	C72,C70	brain	Glioblastoma			non-TMB-H	MSS
RT0764	Tissue	Male	60	11.neural	C72,C70	brain	Glioblastoma			non-TMB-H	MSS
RT0765	Tissue	Male	36	11.neural	C72,C70	brain	Glioblastoma			TMB-H	MSI-H
RT0766	Tissue	Male	53	11.neural	C72,C70	brain	Glioblastoma	+	unknown	non-TMB-H	MSS	Het
RT0767	Tissue	Male	51	11.neural	C72,C70	brain	Glioblastoma			non-TMB-H	MSS
RT0768	ctDNA	Female	52	11.neural	C72,C70	brain	Glioblastoma					Het
RT0769	Tissue	Female		11.neural	C72,C70	brain	Glioblastoma			non-TMB-H	MSS	Het
RT0770	Tissue	Female	61	11.neural	C72,C70	brain	Glioblastoma			non-TMB-H	MSS
RT0771	Tissue	Male	74	11.neural	C72,C70	brain	Glioblastoma			non-TMB-H	MSS
RT0772	Tissue	Female	64	11.neural	C72,C70	brain	Glioblastoma			non-TMB-H	MSS
RT0773	Tissue	Female	43	11.neural	C72,C70	brain	Glioblastoma			non-TMB-H	MSS
RT0774	Tissue	Male	48	11.neural	C72,C70	brain	Glioblastoma			non-TMB-H	MSS
RT0775	Tissue	Female	13	11.neural	C72,C70	brain	Glioblastoma			TMB-H	MSI-H
RT0776	Tissue	Female	44	11.neural	C72,C70	brain	Glioblastoma			non-TMB-H	MSS
RT0777	Tissue	Male	76	11.neural	C72,C70	brain	Glioblastoma			non-TMB-H	MSS
RT0778	Tissue	Female	66	11.neural	C72,C70	brain	Glioblastoma			non-TMB-H	MSS
RT0779	Tissue	Female	39	11.neural	C72,C70	brain	Glioblastoma			TMB-H	MSI-H
RT0780	Tissue	Female	54	11.neural	C72,C70	brain	Glioblastoma			non-TMB-H	MSS
RT0781	Tissue	Female	62	11.neural	C72,C70	brain	Glioblastoma			non-TMB-H	MSS
RT0782	Tissue	Male	33	11.neural	C72,C70	brain	Oligodendroglioma			non-TMB-H	MSS
RT0783	Tissue	Female	21	11.neural	C72,C70	brain	Oligodendroglioma			non-TMB-H	MSS
RT0784	Tissue	Female	33	11.neural	C72,C70	brain	Oligodendroglioma			non-TMB-H	MSS
RT0785	Tissue	Female	54	11.neural	C72,C70	brain	Oligodendroglioma			non-TMB-H	MSS
RT0786	Tissue	Male	28	11.neural	C72,C70	brain	Oligodendroglioma			TMB-H	MSS
RT0787	Tissue	Male	55	11.neural	C72,C70	brain	Oligodendroglioma			non-TMB-H	MSS
RT0788	Tissue	Female	45	11.neural	C72,C70	brain	Oligoastrocytoma			non-TMB-H	MSS
RT0789	Tissue	Male	25	11.neural	C72,C70	brain	Oligoastrocytoma			TMB-H	MSI-H
RT0790	Tissue	Female	54	11.neural	C72,C70	brain	Astrocytoma			non-TMB-H	MSS
RT0791	Tissue	Male	40	11.neural	C72,C70	brain	Astrocytoma			non-TMB-H	MSS
RT0792	Tissue	Female	30	11.neural	C72,C70	brain	Astrocytoma			non-TMB-H	MSS
RT0793	Tissue	Female	27	11.neural	C72,C70	brain	Astrocytoma			non-TMB-H	MSS
RT0794	Tissue	Male	53	11.neural	C72,C70	brain	Astrocytoma			non-TMB-H	MSS
RT0795	Tissue	Male	33	11.neural	C72,C70	brain	Astrocytoma			non-TMB-H	MSS
RT0796	Tissue	Male	46	11.neural	C72,C70	brain	Astrocytoma			non-TMB-H	MSS
RT0797	Tissue	Female	1	11.neural	C72,C70	brain	Astrocytoma			non-TMB-H	MSI-H
RT0798	Tissue	Male	9	11.neural	C72,C70	brain	Astrocytoma			TMB-H	MSI-H
RT0799	Tissue	Female	37	11.neural	C72,C70	brain	Astrocytoma			non-TMB-H	MSS
RT0800	Tissue	Male	11	11.neural	C72,C70	brain	Astrocytoma			TMB-H	MSI-H
RT0801	Tissue	Male	28	11.neural	C72,C70	brain	Astrocytoma			non-TMB-H	MSS
RT0802	Tissue	Male	44	11.neural	C72,C70	brain	Astrocytoma			non-TMB-H	MSS
RT0803	Tissue	Female	46	11.neural	C72,C70	brain	Astrocytoma			TMB-H	MSI-H
RT0804	Tissue	Male	43	11.neural	C72,C70	brain	Astrocytoma			non-TMB-H	MSS
RT0805	Tissue	Female	4	11.neural	C72,C70	brain	Astrocytoma			TMB-H	MSI-H
RT0806	Tissue	Male	28	11.neural	C72,C70	brain	Astrocytoma			non-TMB-H
RT0807	Tissue	Male	50	11.neural	C72,C70	brain	Astrocytoma			non-TMB-H	MSS
RT0808	Tissue	Male	41	11.neural	C72,C70	brain	Astrocytoma			non-TMB-H	MSS
RT0809	Tissue	Male	5	11.neural	C72,C70	brain	Astrocytoma			non-TMB-H	MSI-H
RT0810	Tissue	Female	7	11.neural	C72,C70	brain	Astrocytoma			TMB-H	MSI-H
RT0811	Tissue	Female	45	11.neural	C72,C70	brain	Astrocytoma			non-TMB-H	MSS
RT0812	Tissue	Male	54	11.neural	C72,C70	brain	Astrocytoma			non-TMB-H	MSS
RT0813	Tissue	Female	29	11.neural	C72,C70	brain	Astrocytoma			non-TMB-H	MSS
RT0814	Tissue	Female	30	11.neural	C72,C70	brain	Astrocytoma			non-TMB-H	MSS
RT0815	Tissue	Male	14	11.neural	C72,C70	brain	Astrocytoma			non-TMB-H	MSS
RT0816	Tissue	Male	36	11.neural	C72,C70	brain	Astrocytoma			TMB-H	MSS
RT0817	Tissue	Male	31	11.neural	C72,C70	brain	Astrocytoma			non-TMB-H	MSS
RT0818	Tissue	Male	29	11.neural	C72,C70	brain	Astrocytoma			non-TMB-H	MSS
RT0819	Tissue	Female	58	11.neural	C72,C70	brain	Astrocytoma			non-TMB-H	MSS
RT0820	ctDNA	Female	53	11.neural	C72,C70	brain	Astrocytoma			non-TMB-H		Het
RT0821	Tissue	Female	4	11.neural	C72,C70	brain	Astrocytoma			TMB-H	MSI-H
RT0822	Tissue	Male	11	11.neural	C72,C70	brain	Astrocytoma			non-TMB-H	MSI-H
RT0823	Tissue	Female	16	11.neural	C72,C70	brain	Astrocytoma			non-TMB-H	MSS
RT0824	Tissue	Female	40	11.neural	C72,C70	brain	Astrocytoma			non-TMB-H	MSS
RT0825	Tissue	Female	57	11.neural	C72,C70	brain	Astrocytoma			non-TMB-H	MSS
RT0826	Tissue	Female	46	11.neural	C72,C70	brain	Rhabdoid Meningioma			non-TMB-H	MSS
RT0827	Tissue	Female	12	11.neural	C72,C70	brain	Anaplastic Meningioma			non-TMB-H	MSS	Hom
RT0828	Tissue	Male	43	11.neural	C72,C70	brain	Anaplastic Meningioma	-	22C3	non-TMB-H	MSS	Het
RT0829	Tissue	Male	55	11.neural	C72,C70	brain	Meningioma				MSS
RT0830	Tissue	Female	35	11.neural	C72,C70	brain	Solitary Fibrous Tumor	-	22C3	non-TMB-H	MSS	Hom
RT0831	Tissue	Female	38	11.neural	C72,C70	brain	Meningioma			non-TMB-H	MSS
RT0832	Tissue	Male	28	11.neural	C72,C70	brain	Medulloblastoma			non-TMB-H	MSS
RT0833	Tissue	Male	43	11.neural	C72,C70	brain	Primitive Neuroectodermal Tumor			non-TMB-H	MSS
RT0834	Tissue	Female	41	11.neural	C72,C70	brain	Primitive Neuroectodermal Tumor	+	22C3	non-TMB-H	MSS	Het
RT0835	ctDNA	Female	27	11.neural	C72,C70	brain	Primitive Neuroectodermal Tumor			non-TMB-H
RT0836	Tissue	Male	8	11.neural	C72,C70	brain	Primitive Neuroectodermal Tumor			non-TMB-H	MSS
RT0837	Peritoneal effusion	Male	30	11.neural	C72,C70	brain	Primitive Neuroectodermal Tumor	-	unknown	non-TMB-H	MSS	Het
RT0838	Tissue	Female	43	11.neural	C72,C70	brain	Primitive Neuroectodermal Tumor	-	22C3	non-TMB-H	MSS	Het
RT0839	Tissue	Male	3	11.neural	C72,C70	brain	Neuroepithelioma, NOS			non-TMB-H	MSS	Het
RT0840	Tissue	Male	5	11.neural	C72,C70	brain	Extragonadal Germ Cell Tumours			non-TMB-H	MSS	Het
RT0841	Tissue	Male	10	11.neural	C72,C70	brain	Extragonadal Germ Cell Tumours			non-TMB-H	MSS	Het
RT0842	Tissue	Male	9	11.neural	C72,C70	brain	Extragonadal Germ Cell Tumours			non-TMB-H	MSS	Hom
RT0843	Tissue	Male	15	11.neural	C72,C70	brain	Extragonadal Germ Cell Tumours			non-TMB-H	MSS	Het
RT0844	Tissue	Male	11	11.neural	C72,C70	brain	Anaplastic Ependymoma			non-TMB-H	MSS	Het
RT0845	Tissue	Female	5	11.neural	C72,C70	brain	Anaplastic Ependymoma			non-TMB-H	MSS	Het
RT0846	Tissue	Female	4	11.neural	C72,C70	brain	Anaplastic Ependymoma			non-TMB-H	MSS	Het
RT0847	Tissue	Male	15	11.neural	C72,C70	brain	Ependymoma			non-TMB-H	MSS	Het
RT0848	Tissue	Female	7	11.neural	C72,C70	brain	Ependymoma			non-TMB-H	MSI-H	Het
RT0849	Tissue	Male	12	11.neural	C72,C70	brain	Ependymoma			non-TMB-H	MSS	Het
RT0850	Tissue	Male	12	11.neural	C72,C70	brain	Ependymoma			non-TMB-H	MSS	Het
RT0851	Tissue	Female	33	11.neural	C72,C70	brain	Ependymoma			non-TMB-H	MSS
RT0852	Tissue	Female	74	4.reproductive	C54	uterus	Unspecified Tumor of Uteri			non-TMB-H	MSS	Het
